# Supplementary material for: Hidden in plain sight: what remains to be discovered in the eukaryotic proteome?
Source: Open Biol. 2019 Feb 20;9(2):180241. doi: 10.1098/rsob.180241 (PMC6395881; doi:10.1098/rsob.180241)
Supplement: Table S1 [file rsob180241supp2.tsv]

GO ID
GO:0006605
GO:0006629
GO:0006766
GO:0006790
GO:0016071
GO:0016073
GO:0016074
GO:0061024
GO:0007032
GO:0042254
GO:0006914
GO:0006915
GO:0051186
GO:0006457
GO:0006486
GO:0006399
GO:0051604
GO:0006351
GO:0071941
GO:0006520
GO:0098754
GO:0023052
GO:1901135
GO:0007029
GO:0007005
GO:0007031
GO:0006325
GO:0006310
GO:0006281
GO:0006260
GO:0030437
GO:0055065
GO:0000747
GO:0030163
GO:0071554
GO:0140056
GO:0140053
GO:0016192
GO:0055085
GO:0006913
GO:0140013
GO:0007163
GO:0006091
GO:0005975
GO:0055086
GO:0070647
GO:0065003
GO:0007155
GO:0032200
GO:0072659
GO:0006412
GO:0000278
GO:0000910
GO:0007059
GO:0007010
GO:0000493
GO:0006797
GO:0031648
GO:0008215
GO:0007030
GO:0000372
GO:0006276
GO:1901426
GO:0009636
GO:0018890
GO:0009636
GO:0000128
GO:2000001
GO:0007018
GO:0006089
GO:0071218
GO:0006069
GO:0018342
GO:0018345
GO:0007124
GO:0030091
GO:0034079
GO:0009436
GO:0034389
GO:0034067
GO:1902224
GO:0019413
GO:0000920
GO:0006575
GO:0006810
GO:0042060
GO:0032963
GO:0002376
GO:0006954
GO:0007040
GO:0060285
GO:0022414
GO:0030198
GO:0032502
GO:0032501
GO:0098542
GO:0034329
GO:0006576
GO:0046210
GO:0030261
GO:0042398
GO:0034067
GO:0034276
GO:0050808
GO:0097722
GO:0006501
GO:0034330
GO:0045851
GO:0009447
GO:0032438
GO:0032418
GO:0007624
GO:0008380
GO:0009305
GO:0012501
GO:0031047
GO:0043647
GO:0045454
GO:0070265
GO:0048870
GO:0097120
GO:0097176
GO:0042423
GO:0044782
GO:0019285
GO:0045329
