# Supplementary material for: Hidden in plain sight: what remains to be discovered in the eukaryotic proteome?
Source: Open Biol. 2019 Feb 20;9(2):180241. doi: 10.1098/rsob.180241 (PMC6395881; doi:10.1098/rsob.180241)
Supplement: Table S2 [file rsob180241supp3.tsv]

Systematic ID
SPAC23D3.14c
SPCC63.02c
SPAC4F10.02
SPAC3H5.04
SPBC359.03c
SPBC2D10.18
SPAC3F10.11c
SPBC359.05
SPAC30.04c
SPBC13G1.04c
SPAC31G5.19
SPBP22H7.05c
SPAPJ760.02c
SPBC1861.02
SPBP8B7.29
SPBC19G7.02
SPAC21E11.04
SPBC1539.06
SPAC6G10.12c
SPBC1703.07
SPAC22A12.16
SPAC24C9.06c
SPBP4H10.15
SPAC12B10.07
SPAC631.01c
SPBC17D1.04
SPCC191.02c
SPBC32H8.12c
SPBC106.04
SPCC24B10.08c
SPBC405.01
SPCPB16A4.03c
SPAC144.03
SPAC6F12.10c
SPAC4D7.08c
SPCC569.08c
SPCC1322.13
SPBC409.10
SPBC14F5.09c
SPBC2G2.08
SPAC20G4.06c
SPAPJ760.03c
SPAC19G12.16c
SPCC18.01c
SPCC13B11.01
SPAC5H10.06c
SPBC1773.06c
SPBC887.01
SPAC4G9.03
SPBC713.06
SPBC1289.10c
SPCC1494.10
SPCC338.14
SPBPB21E7.07
SPBC115.02c
SPAPB24D3.10c
SPAC14C4.09
SPBC646.06c
SPCC736.11
SPCC965.11c
SPCC1281.01
SPBC1711.08
SPAC7D4.03c
SPAC26F1.14c
SPBC17A3.02
SPBC17A3.09c
SPAC2C4.04c
SPAC22F3.15
SPAC15A10.08
SPAC9G1.05
SPBP35G2.08c
SPAC2F7.10
SPCC1281.04
SPAC23C11.09
SPBC2D10.19c
SPBC16A3.10
SPAC23C4.14
SPAC56F8.06c
SPCC330.08
SPBC1734.12c
SPAC56E4.02c
SPAC5D6.06c
SPBC11B10.01
SPAC7D4.06c
SPBC56F2.10c
SPBC342.01c
SPAC17C9.07
SPAC1834.05
SPAC1486.04c
SPAPB1A10.12c
SPBC11C11.04c
SPAC13D6.05
SPAC23H4.12
SPCC895.07
SPCC4G3.19
SPAC22H10.10
SPAC8E11.07c
SPBC365.15
SPAC22F3.05c
SPBP23A10.08
SPBC428.20c
SPAC890.02c
SPCC965.08c
SPBC359.02
SPBC839.02
SPBC2D10.04
SPCC1919.03c
SPBC15D4.10c
SPAC513.05
SPCC290.04
SPCPB1C11.01
SPAC664.14
SPAC2E1P3.02c
SPBC530.10c
SPBC1734.04
SPBC18H10.20c
SPAC1F12.05
SPBC1A4.01
SPAC343.03
SPBC28E12.01c
SPAC27D7.05c
SPBC83.04
SPBP23A10.04
SPAC959.09c
SPBC1921.05
SPCC4G3.02
SPBC2G2.06c
SPBC947.02
SPBC691.03c
SPCP1E11.06
SPAC144.06
SPAC23H3.06
SPBP16F5.07
SPBC651.11c
SPAC31A2.09c
SPCC622.17
SPBC3D6.10
SPBC428.04
SPAC13G6.14
SPBC685.04c
SPAC30D11.05
SPAC23A1.03
SPAC140.03
SPAC13G7.07
SPBC14C8.06
SPAC6F6.10c
SPBC1778.08c
SPAC6G9.07c
SPAC17G8.04c
SPAC13G7.05
SPCP1E11.05c
SPBC4F6.18c
SPBC1539.08
SPCC777.09c
SPAC4G9.09c
SPBC428.05c
SPAC4G9.10
SPBC215.08c
SPBC1539.03c
SPBC56F2.09c
SPBC725.14
SPBC1773.14
SPAC607.04
SPBC3B8.01c
SPCC320.13c
SPAC1834.02
SPCC1223.14
SPAC16E8.04c
SPBC1347.12
SPBC56F2.03
SPAC11H11.06
SPAC630.03
SPAC23D3.09
SPBC365.10
SPCC550.12
SPAC664.02c
SPAC1071.06
SPBC19G7.08c
SPAC3H1.07
SPAPB1A10.15
SPBC23E6.05
SPCC1494.03
SPAC1006.02
SPAC30C2.04
SPAPB1A10.09
SPBC13G1.08c
SPBC27.02c
SPAC13G6.10c
SPBC119.10
SPBC4F6.11c
SPCC1672.06c
SPCC126.07c
SPCC962.05
SPBC800.05c
SPAC9E9.09c
SPAC922.07c
SPCC550.10
SPAC3C7.07c
SPBC29B5.01
SPBC2F12.09c
SPAC22F3.02
SPCC63.08c
SPAC227.04
SPAC25H1.03
SPAC7D4.04
SPAC1783.06c
SPAC4F10.07c
SPAC25A8.02
SPAC23C4.16c
SPBC405.05
SPAC10F6.11c
SPAC589.07c
SPAC823.16c
SPAC458.06
SPBC31E1.01c
SPCC16A11.08
SPAC2G11.13
SPAC6F6.12
SPBC3B9.06c
SPAC19B12.08
SPBC4B4.10c
SPAC20G8.10c
SPBC6B1.05c
SPBP8B7.24c
SPBC15D4.07c
SPBC21B10.03c
SPAC139.01c
SPAC1250.04c
SPAC15A10.01
SPAC14C4.14
SPAC4G8.11c
SPAC3A12.12
SPAC9.12c
SPBC29A3.10c
SPBC31F10.15c
SPBC13E7.04
SPBC1604.11
SPAC23C4.11
SPAC25H1.10c
SPAC222.12c
SPAC22F3.07c
SPCC320.12
SPAC31A2.06
SPBC1734.13
SPBC1604.07
SPCC1840.06
SPMIT.07
SPBC29A10.13
SPMIT.09
SPMIT.10
SPAC10F6.04
SPBC1709.10c
SPAC3H8.06
SPAC1D4.03c
SPAC23H3.14
SPAC3H1.09c
SPBC1685.07c
SPAC23D3.11
SPAC977.08
SPAC1556.03
SPBC16G5.11c
SPBC530.03c
SPAC23A1.17
SPCC613.07
SPBC31F10.16
SPBC1773.02c
SPAC644.07
SPBC21D10.10
SPCC1450.02
SPAC631.02
SPCC1919.14c
SPBC32H8.03
SPBC14C8.13
SPAC23C4.13
SPAC644.18c
SPCC1620.05
SPAC3G9.16c
SPCC18B5.01c
SPAC664.08c
SPAC26H5.08c
SPBC19G7.05c
SPAC24C9.07c
SPAC19B12.03
SPCC1840.02c
SPBC24C6.08c
SPCC306.06c
SPCC1235.02
SPAC22A12.15c
SPCC962.02c
SPCC364.02c
SPAC6B12.03c
SPCC777.08c
SPBC1A4.05
SPBC31E1.06
SPAC630.10
SPCC1919.13c
SPBC215.02
SPAP32A8.03c
SPAP14E8.03
SPBC14C8.16c
SPCC962.06c
SPBC30D10.07c
SPAC6G9.13c
SPAC1002.06c
SPCC594.07c
SPBC19C7.10
SPBC582.05c
SPBC13E7.10c
SPCC1919.15
SPCC970.10c
SPAC17G6.05c
SPAC9.03c
SPAC8F11.06
SPBC800.06
SPAC328.07c
SPAC824.02
SPAC17A2.01
SPCC330.11
SPBC25B2.06c
SPAC13D6.04c
SPAC4F10.14c
SPAC607.09c
SPCC1322.12c
SPAC23H3.08c
SPAC19B12.11c
SPAC4F10.06
SPAC26A3.06
SPAP27G11.07c
SPAC15A10.16
SPAC31A2.14
SPAC12B10.03
SPAC17G8.03c
SPAC27D7.12c
SPBC3D6.02
SPCC576.04
SPCC645.13
SPAC1D4.13
SPBC1D7.05
SPAC13D6.02c
SPAC222.10c
SPBC12C2.05c
SPAC10F6.13c
SPAC1F12.08
SPCC14G10.01
SPCC18.06c
SPAC20G4.01
SPAC664.15
SPBC609.04
SPAC3A12.14
SPAC29A4.05
SPBC18H10.16
SPAC2E1P3.04
SPBC1289.16c
SPCC306.09c
SPBP26C9.02c
SPBC21C3.08c
SPAC869.11
SPBC2F12.12c
SPAC6G10.07
SPBC13A2.01c
SPCC16C4.16c
SPCC736.08
SPCC1223.13
SPAC29A4.04c
SPAC9E9.10c
SPBC14F5.12c
SPBC1105.04c
SPCC4B3.17
SPBC947.14c
SPCC970.03
SPAC1556.08c
SPAC1093.04c
SPCC645.10
SPBC29A3.01
SPAC25G10.02
SPAC6F6.01
SPBC36B7.08c
SPCC188.07
SPBC29A10.01
SPCC31H12.08c
SPAC22E12.04
SPBC12D12.03
SPAC1D4.04
SPBC1A4.08c
SPBC106.06
SPAC1420.02c
SPBC646.11
SPBC25H2.12c
SPBC337.05c
SPAC19G12.03
SPAC23H4.09
SPAC27E2.05
SPBC336.12c
SPCC1739.11c
SPAC1F5.04c
SPAP27G11.03
SPBC582.03
SPBC24C6.07
SPAC20G8.05c
SPAC6F6.08c
SPAC20G8.01
SPBC14C8.07c
SPBC11B10.09
SPBC25H2.13c
SPAC1F7.05
SPBC1347.10
SPAC8F11.07c
SPAC24H6.05
SPBC1734.02c
SPBC19C2.01
SPAC4A8.15c
SPCC1682.04
SPBC9B6.10
SPAP8A3.08
SPAC110.03
SPAC17D4.02
SPAC1565.08
SPAC644.12
SPBC336.04
SPBC21.06c
SPBC17G9.02c
SPAC27F1.02c
SPAC1556.04c
SPBC336.02
SPBC18H10.15
SPBC32H8.10
SPBC12D12.02c
SPAC644.06c
SPAC57A10.02
SPCC18B5.11c
SPBC428.18
SPAC17H9.19c
SPBC2F12.08c
SPCC1450.11c
SPBC887.13c
SPAC24B11.10c
SPCC417.05c
SPBC3E7.12c
SPAC6G9.12
SPBC1709.08
SPBC1709.15c
SPCC24B10.12
SPAC1556.05c
SPAC8C9.03
SPCC285.09c
SPBC1683.13c
SPAC26A3.05
SPCC1259.13
SPAC3G6.11
SPBC337.16
SPBC26H8.03
SPAC18G6.02c
SPBC16C6.10
SPBC1289.01c
SPAC13G6.12c
SPBC1709.01
SPAC4G9.06c
SPCC663.05c
SPAC144.16
SPAC19D5.03
SPBC1685.06
SPCC663.12
SPAC821.04c
SPAC12G12.13c
SPAC17H9.01
SPCC338.04
SPCC364.01
SPCC4E9.02
SPAPB2B4.03
SPBC16A3.18
SPAC12G12.03
SPAC17D4.03c
SPAC6C3.04
SPAC23C11.11
SPAC1851.03
SPBC2G5.02c
SPBC1347.06c
SPBP35G2.05c
SPAC1805.05
SPCC1919.01
SPBC577.09
SPBC9B6.08
SPAC6G10.03c
SPBC1D7.03
SPAC1782.09c
SPBC2D10.17
SPAC1B3.17
SPBC800.03
SPBC428.08c
SPAC29B12.08
SPBC36.05c
SPBC530.06c
SPAC4G9.11c
SPBC21D10.07
SPCC4B3.20
SPAC4F10.22
SPACUNK12.02c
SPAC23A1.06c
SPBC1604.18c
SPBC23G7.07c
SPCC830.06
SPBC776.13
SPCC306.03c
SPCC188.03
SPAC23H4.11c
SPBC1105.17
SPBC800.13
SPBC1861.01c
SPAC17A2.04c
SPBC17G9.08c
SPAC26A3.10
SPAC3C7.11c
SPBC16E9.03c
SPAC15A10.17
SPAC1B3.21
SPCC550.01c
SPBC16A3.16
SPBC24C6.13
SPMIT.05
SPAC144.15c
SPBC36.08c
SPBC1539.05
SPCC338.13
SPBC19G7.14c
SPBC776.10c
SPBC11B10.03
SPBPJ4664.04
SPCC16A11.07
SPCC1840.09
SPCC162.05
SPAC1687.12c
SPCC4G3.04c
SPBC146.12
SPBC337.15c
SPAC19G12.11
SPAC2C4.05
SPMIT.01
SPBC365.02c
SPAC1420.04c
SPAC19B12.13
SPCC1442.08c
SPCC1739.09c
SPCC757.15
SPAC1486.08
SPBC26H8.14c
SPCC1442.15c
SPCC1672.04c
SPMIT.11
SPBC25H2.18
SPAC1782.04
SPMIT.04
SPAC1296.02
SPCC338.10c
SPAC1B2.04
SPBC2F12.17
SPAC24C9.16c
SPCC1259.05c
SPCC364.04c
SPAC6B12.15
SPAC9G1.12
SPAC16C9.05
SPAC2F7.07c
SPAC17G6.04c
SPAC24C9.08
SPAC3A11.02
SPAC19G12.10c
SPBC342.05
SPAC13G7.08c
SPAC22A12.08c
SPAC22H10.11c
SPAC1805.17
SPAC23C4.02
SPAC1610.03c
SPBC2G2.09c
SPAC2C4.10c
SPBC2G2.14
SPAC4D7.07c
SPAC1D4.06c
SPCC1840.11
SPAC11E3.03
SPBC215.03c
SPAPB17E12.04c
SPAC222.16c
SPAC22A12.03c
SPAC1687.13c
SPAC1952.12c
SPAC589.09
SPAC3H8.02
SPBC365.01
SPBC32F12.01c
SPAC17A2.09c
SPBC839.06
SPACUNK4.07c
SPAC29A4.19c
SPBC3B9.11c
SPBC902.02c
SPAC19D5.11c
SPCC1739.07
SPBC1685.08
SPCC1682.11c
SPCC338.08
SPAC140.04
SPCC1393.10
SPAC1142.05
SPBC23G7.16
SPAC10F6.03c
SPCC757.07c
SPBC2G5.03
SPBC19C2.13c
SPCC4G3.13c
SPCC1235.03
SPCC1906.02c
SPAC31A2.11c
SPCC584.02
SPAC17G6.12
SPAC24H6.03
SPAC22G7.11c
SPCC5E4.04
SPAC1786.03
SPBC649.05
SPBP4H10.06c
SPCC962.03c
SPBC14C8.01c
SPAC19G12.01c
SPAC6F12.14
SPBC146.03c
SPBC106.09
SPAC56E4.04c
SPAC25G10.07c
SPAC17C9.13c
SPAC6F12.15c
SPBC215.12
SPBC646.02
SPBC32F12.05c
SPBC24C6.11
SPBC337.06c
SPAC9.13c
SPCP1E11.07c
SPAC30D11.09
SPAC3A12.11c
SPCC4B3.14
SPAC4A8.09c
SPBC13E7.01
SPCC10H11.02
SPBC13E7.02
SPBC146.05c
SPCC1620.10
SPBC3B9.02c
SPBC887.05c
SPBC211.02c
SPBC31F10.11c
SPCC550.02c
SPBC28F2.04c
SPAC2E1P5.04c
SPAC589.12
SPAPB1A10.04c
SPBC23E6.01c
SPCC191.07
SPAC17H9.12c
SPBC26H8.12
SPAC9G1.06c
SPBC119.17
SPAC57A10.03
SPBC1709.04c
SPBP8B7.25
SPBC16H5.05c
SPAC21E11.05c
SPCC553.04
SPBC19C7.03
SPBC36.04
SPAC3A12.17c
SPBC106.17c
SPBC29A3.18
SPAC24C9.02c
SPAC16A10.05c
SPAC1805.07c
SPAC14C4.16
SPBC3B9.22c
SPCC417.02
SPAC22A12.11
SPAC977.16c
SPAC19G12.04
SPAC1F7.09c
SPCC417.10
SPBC1773.15
SPAC589.08c
SPCC1450.07c
SPAC25B8.01
SPCC736.06
SPCC2H8.05c
SPCC553.01c
SPBC14C8.09c
SPAC328.02
SPCC548.05c
SPBC16C6.04
SPBC651.12c
SPBC29A10.10c
SPAC31A2.07c
SPBP8B7.16c
SPBC17D1.06
SPBC12C2.06
SPCC285.03
SPBC21H7.04
SPBC543.06c
SPCC1494.06c
SPAC17A5.02c
SPAC167.05
SPBC17D11.08
SPAC31A2.15c
SPBC2G2.13c
SPBC839.03c
SPBC3B9.21
SPAC19A8.12
SPCC188.13c
SPCC1020.05
SPAC17H9.10c
SPAC30D11.03
SPBC1198.02
SPAC1B1.01
SPBC354.10
SPAC25B8.05
SPBC21C3.02c
SPBC365.08c
SPAC7D4.09c
SPCC550.13
SPCC1223.08c
SPCC1235.15
SPAC5H10.01
SPAC1093.06c
SPAC513.06c
SPAC26A3.12c
SPBC15C4.05
SPAC25B8.06c
SPBC646.17c
SPBC13G1.12
SPAC4F8.01
SPCC16A11.05c
SPAC19D5.06c
SPBC24C6.10c
SPBC3D6.12
SPCC736.14
SPBC776.02c
SPBC26H8.10
SPAC2C4.07c
SPAC1805.08
SPAC926.07c
SPAC1002.09c
SPBC713.03
SPAC458.04c
SPAC19G12.12
SPAC17G8.10c
SPAC8E11.03c
SPAC30C2.06c
SPCC1739.04c
SPBC16D10.04c
SPAC821.13c
SPAC31G5.07
SPBC4.01
SPBC12C2.08
SPBC25D12.02c
SPBC14F5.07
SPCC18B5.06
SPAPB21F2.02
SPBC651.05c
SPBP8B7.14c
SPCC16C4.22
SPBC3D6.09
SPAPB1A10.16
SPAC3A11.10c
SPCC965.12
SPBC3B8.05
SPBC17D1.02
SPAC8F11.02c
SPAC926.05c
SPCC576.14
SPBC577.12
SPCC18.15
SPAC31G5.16c
SPBC21B10.11
SPBC1677.02
SPAC14C4.15c
SPACUNK4.08
SPBPJ4664.01
SPAC6B12.11
SPBC337.10c
SPAC13C5.02
SPBC691.02c
SPCC1223.07c
SPBC947.10
SPAC1486.02c
SPAC20H4.02
SPAC4D7.11
SPCC285.11
SPBC3B8.07c
SPBC582.04c
SPBC530.14c
SPAC26A3.16
SPBC4C3.04c
SPAC8C9.05
SPBC1198.08
SPBC32F12.08c
SPBC36B7.04
SPBC1709.06
SPAC16.04
SPCC777.15
SPAC644.05c
SPBC1271.04c
SPCC1223.10c
SPAC6F6.09
SPBC16A3.19
SPAC17H9.05
SPBC2F12.03c
SPBC428.02c
SPCC70.12c
SPBP35G2.16c
SPBC8E4.12c
SPBC337.07c
SPAC1782.01
SPAC5H10.09c
SPAC1705.03c
SPBC83.10
SPAC15E1.05c
SPAC18G6.09c
SPBC18E5.11c
SPBC336.03
SPAC12G12.02
SPCC338.11c
SPAC3A11.03
SPBC839.14c
SPAC23C4.06c
SPCC794.08
SPAC513.01c
SPCP31B10.07
SPBC25H2.05
SPBC1604.01
SPBC660.12c
SPBC4B4.04
SPBC4C3.07
SPCC63.14
SPCC663.01c
SPAC13G7.12c
SPAC3C7.08c
SPBC947.11c
SPBP23A10.14c
SPAC1639.01c
SPAC1B2.03c
SPBC36.07
SPCC895.06
SPAC29A4.20
SPCC11E10.06c
SPBC18E5.05c
SPBC3H7.10
SPBC29A10.06c
SPAC25H1.07
SPBC1711.03
SPCC1281.03c
SPAP4C9.02
SPCC1020.11c
SPAPB1E7.06c
SPAC12B10.06c
SPCC24B10.17
SPBC4F6.05c
SPBC1105.08
SPBC11G11.02c
SPAC688.11
SPAC821.09
SPAC23D3.10c
SPBC1815.01
SPBPB21E7.01c
SPBC13G1.09
SPCC330.09
SPCC162.07
SPCC794.11c
SPAPB17E12.08
SPCC622.16c
SPCC830.05c
SPAC22A12.10
SPBC4F6.13c
SPAC227.01c
SPBP8B7.22
SPAC1834.01
SPBC3H7.09
SPAC3F10.07c
SPBC713.12
SPBC215.09c
SPAC13A11.02c
SPAC13G6.11c
SPAC20G8.07c
SPBC16G5.18
SPAC630.08c
SPBC3F6.02c
SPBC1709.07
SPBC337.09
SPAC1687.16c
SPBC27B12.03c
SPAC20G4.07c
SPAC19A8.04
SPBC16E9.05
SPAC13G7.01c
SPAC343.01c
SPBC646.05c
SPAC19G12.17
SPBC30B4.08
SPAC2E1P5.03
SPCC1259.02c
SPCC1919.12c
SPBC4F6.16c
SPCC1450.14c
SPAC17A5.08
SPBC16E9.09c
SPCC1393.05
SPAC3G6.08
SPAC30C2.05
SPBC146.04
SPAC23H4.03c
SPCC970.06
SPBC2G5.04c
SPAC24B11.08c
SPAC56F8.16
SPBC1734.01c
SPBC28E12.05
SPBC16A3.11
SPBC2D10.13
SPAC31G5.10
SPAC1006.08
SPAC27D7.06
SPAC1805.02c
SPAC12G12.09
SPAC22E12.10c
SPAC26F1.04c
SPBC1105.05
SPAC12B10.11
SPBC2D10.05
SPBC29A10.05
SPAC17A5.14
SPBC685.02
SPBC106.20
SPAC6F12.08c
SPBC3E7.01
SPAC3F10.08c
SPBPB8B6.03
SPCC550.07
SPAC1F5.10
SPBC146.06c
SPBC354.15
SPAC139.04c
SPCC830.11c
SPBC3H7.13
SPBC27B12.04c
SPBC1773.01
SPAC926.09c
SPAC4A8.11c
SPBC19C2.07
SPBC336.01
SPBC1198.14c
SPBC32H8.04c
SPAC3G9.15c
SPAC19B12.05c
SPAC23E2.01
SPBC3B9.01
SPBP26C9.03c
SPAC4D7.12c
SPAC977.11
SPBPB8B6.06c
SPAC20G8.08c
SPCC1235.05c
SPAC25A8.01c
SPAC1142.08
SPBC1685.13
SPBC2D10.10c
SPBC83.18c
SPAC1093.03
SPCC1393.08
SPBC1778.06c
SPAC19E9.02
SPAC1F7.08
SPAC1F7.07c
SPBC11G11.01
SPBC1347.02
SPBC839.17c
SPBC16G5.15c
SPBC3E7.10
SPBC14C8.03
SPAC1486.11
SPBC1539.07c
SPBC1198.01
SPCC13B11.04c
SPAC9.05
SPAC20H4.04
SPCC18.16c
SPBP16F5.08c
SPAC1805.09c
SPBC12C2.13c
SPBC3E7.06c
SPBC1734.03
SPAC17A5.13
SPAC227.09
SPCC895.05
SPAC6F12.13c
SPAC22G7.01c
SPAC8C9.11
SPCC4B3.11c
SPBP23A10.12
SPBC1683.09c
SPBC947.05c
SPAC23A1.12c
SPAC3G9.06
SPAC22H12.05c
SPAC17G6.15c
SPAC22A12.06c
SPAC6F12.03c
SPAC4F10.12
SPAC1783.03
SPBP8B7.12c
SPCC1393.04
SPAC11H11.05c
SPCC1235.07
SPAC977.01
SPAC977.02
SPAC750.04c
SPAC750.05c
SPBC1348.02
SPBC1348.03
SPBPB2B2.17c
SPAC17A5.16
SPAC15E1.10
SPBP4G3.03
SPCC18.18c
SPAC1399.03
SPAC20G4.02c
SPCC1183.03c
SPCC1322.04
SPAC8C9.07
SPBC1706.03
SPAC13G6.08
SPCC1620.04c
SPAC1002.11
SPAC1952.01
SPCC24B10.07
SPCC1902.01
SPBPB2B2.13
SPBPB2B2.12c
SPBPB2B2.10c
SPBC646.12c
SPBC20F10.01
SPAC140.02
SPAC19B12.02c
SPBC29A10.08
SPBC342.03
SPAC11E3.13c
SPCC825.02
SPCC794.01c
SPBC800.08
SPAC18G6.05c
SPBC36B7.09
SPBC29A3.09c
SPAC1952.05
SPAC22F3.10c
SPCC737.06c
SPAC31G5.14
SPAC13G6.06c
SPBP19A11.01
SPAC824.08
SPAPB1E7.05
SPCC622.12c
SPCC132.04c
SPAC22H10.12c
SPAC186.05c
SPAC17G8.08c
SPBC211.03c
SPAC24H6.09
SPAC31A2.16
SPBC29A3.17
SPCC320.04c
SPBC32F12.16
SPAC2F7.09c
SPCC645.02
SPBC543.10
SPCC1235.06
SPAC1142.06
SPCC1672.12c
SPBC211.06
SPAC1F3.05
SPBC25H2.16c
SPCC1682.09c
SPBC31F10.03
SPAC664.09
SPAC56E4.06c
SPCC548.07c
SPBC4B4.08
SPAC1F8.01
SPBC1683.08
SPCC1235.14
SPCC1235.13
SPBC1348.14c
SPCC548.06c
SPCC1259.12c
SPBC29A3.03c
SPAC3H1.14
SPAC26H5.04
SPAC343.04c
SPAC12B10.13
SPBC106.13
SPAC3A11.13
SPAC227.05
SPAC227.10
SPBC1D7.01
SPCC1393.09c
SPBC21C3.20c
SPBC215.04
SPCC1753.02c
SPBC32H8.07
SPBC36.12c
SPAC17A5.09c
SPAC13F5.03c
SPBC31E1.05
SPAC15F9.01c
SPCC1442.02
SPAC23H4.06
SPBC12C2.12c
SPAC824.07
SPAC22E12.17c
SPAC6G10.09
SPAC1002.03c
SPAPB1E7.07
SPAC23H3.09c
SPCC736.04c
SPAC17H9.11
SPAC5H10.11
SPAC5H10.13c
SPAC22E12.06c
SPBC8D2.17
SPAC637.06
SPBC1289.13c
SPCC1795.03
SPAC12G12.12
SPAC16E8.03
SPBC660.16
SPCC1020.09
SPAC6B12.18
SPACUNK4.10
SPBC1773.17c
SPAC4G8.10
SPCC4B3.02c
SPBC24C6.06
SPAC23H3.13c
SPBC776.05
SPBC215.05
SPAC23D3.04c
SPBC354.12
SPBC30D10.11
SPCC16A11.06c
SPAPB2B4.01c
SPBC27B12.06
SPBC13E7.05
SPBC685.05
SPBC1604.15
SPAC1F12.09
SPAC18B11.05
SPCC550.04c
SPBC3D6.07
SPAC13G6.03
SPCC11E10.02c
SPAC26F1.06
SPAC144.07c
SPBPJ4664.06
SPBC15D4.04
SPBC32F12.03c
SPCC830.03
SPAC1D4.02c
SPBC26H8.08c
SPAC27D7.02c
SPBC365.11
SPAC3F10.03
SPBPB8B6.04c
SPAC4F10.20
SPAC15E1.09
SPCC1450.06c
SPBC26H8.06
SPAPB2B4.02
SPAC3F10.04
SPBC15D4.02
SPCC1742.01
SPAC1687.15
SPBC8D2.01
SPCC191.09c
SPCC965.07c
SPAC688.04c
SPCC1281.07c
SPBC646.03
SPAC343.13
SPCC777.11
SPBC32F12.04
SPAC1751.01c
SPAC1039.11c
SPAC30D11.01c
SPBC354.01
SPBC337.13c
SPCC777.05
SPBC2F12.14c
SPAP7G5.02c
SPCC1672.03c
SPAC1B3.04c
SPAC24H6.01c
SPAC17A5.15c
SPCC1223.03c
SPAC144.10c
SPBC530.01
SPBC651.03c
SPCC1259.11c
SPCC4G3.09c
SPAC26F1.09
SPAC630.05
SPBC725.04
SPAC15E1.04
SPAC29A4.16
SPCC830.10
SPCC16C4.20c
SPAC1F7.02c
SPAC139.06
SPBC365.13c
SPBC25B2.01
SPAC23C11.12
SPAC3A12.13c
SPAC4F8.14c
SPCC4G3.17
SPAC2F3.09
SPCC4B3.05c
SPAC222.11
SPAC1F5.07c
SPCC320.09
SPAC1805.06c
SPAC823.10c
SPAC24B11.13
SPAC31G5.08
SPBC336.05c
SPBC887.18c
SPAC30D11.06c
SPAC26F1.12c
SPAC1834.03c
SPBC8D2.03c
SPBC1105.12
SPBC3H7.15
SPAC23C4.12
SPAC1834.04
SPBC8D2.04
SPBC1105.11c
SPCC1235.09
SPBC31F10.13c
SPBC31F10.14c
SPBC947.08c
SPAC25G10.05c
SPBC1711.13
SPBC11B10.02c
SPBC418.01c
SPBC21H7.07c
SPBC29A3.02c
SPAC4F10.19c
SPCC162.09c
SPBC28F2.11
SPCC737.09c
SPBC2G5.06c
SPCC1442.14c
SPCC18.09c
SPBC21D10.12
SPBC725.09c
SPBC1718.02
SPAC3G9.07c
SPAC29B12.12
SPBC3B9.05
SPAC1071.05
SPAC23C11.13c
SPBC2A9.07c
SPAC13F5.07c
SPAC328.05
SPBC17D11.02c
SPBC28F2.08c
SPBC25H2.06c
SPAC20G4.03c
SPAC222.07c
SPAC23C4.03
SPAC1783.05
SPAC3G6.01
SPAC23A1.19c
SPCC1739.03
SPBC2G2.12
SPAC869.06c
SPBC1734.08
SPAC2E12.02
SPBC776.12c
SPCC550.06c
SPBC16D10.08c
SPBC3E7.02c
SPCC757.03c
SPAC5H10.02c
SPBC947.09
SPAC11D3.13
SPAC1F7.06
SPBC4F6.17c
SPAP8A3.04c
SPAC926.04c
SPAC3H1.11
SPCC132.02
SPAC1783.04c
SPCC622.08c
SPAC19G12.06c
SPCC622.09
SPBC1105.15c
SPBC1685.05
SPAC23G3.12c
SPAC17A5.10
SPBC31E1.03
SPAC167.07c
SPAC20G4.04c
SPAC30D11.13
SPBC839.11c
SPAC24H6.04
SPAC4F8.07c
SPCC126.10
SPAC21E11.07
SPBC839.07
SPAC23C11.01
SPAC12B10.05
SPAC11G7.03
SPBC902.05c
SPBC106.15
SPAC4G9.12
SPAC6G10.08
SPAC144.02
SPCC1259.04
SPAPB1E7.14
SPAC6B12.05c
SPAC23G3.04
SPAC222.04c
SPAC4G9.15
SPAC10F6.16
SPBP35G2.07
SPBC56F2.12
SPBC14C8.04
SPCC737.03c
SPAC22G7.07c
SPAC343.02
SPAC3H8.03
SPBC26H8.04c
SPBC1604.08c
SPBC11C11.02
SPAC19D5.05c
SPAC19A8.07c
SPAC2F3.01
SPCC4F11.04c
SPAC17G8.11c
SPBC3B8.10
SPCC70.02c
SPAC23H3.02c
SPAC29B12.01
SPBC21B10.06c
SPAC9G1.10c
SPCC306.05c
SPBC646.09c
SPCC191.11
SPBC1734.10c
SPACUNK4.12c
SPCC1393.06c
SPCC4B3.10c
SPAC23C11.05
SPBC30B4.06c
SPBC609.03
SPBC11C11.11c
SPAC19A8.11c
SPAC167.01
SPBC8D2.06
SPAC1687.09
SPCC645.03c
SPBC3B9.17
SPBC13G1.06c
SPBC365.12c
SPCC18B5.08c
SPBC30D10.03c
SPAC1F8.05
SPBC29B5.02c
SPAC1039.09
SPAC4A8.04
SPAC25B8.13c
SPAC22G7.10
SPAC7D4.14c
SPBC2A9.11c
SPCC1442.17c
SPBC691.05c
SPAC227.13c
SPAC4F8.15
SPAC20G8.03
SPAC19G12.14
SPBC839.08c
SPAC1002.14
SPBC11B10.07c
SPAC23H4.08
SPBC19G7.16
SPBC12C2.09c
SPAC30D11.11
SPAC144.08
SPAC25H1.02
SPAC1002.05c
SPBC83.07
SPCC622.19
SPCC11E10.03
SPBC16D10.03
SPAC2F3.06c
SPBC30B4.05
SPAC22G7.02
SPCC1322.06
SPAC22H10.03c
SPBC14F5.03c
SPAC1B1.03c
SPCC970.08
SPAC26H5.13c
SPBC1718.03
SPBC1271.12
SPBC16G5.09
SPBC3H7.03c
SPBC776.15c
SPAC105.01c
SPBC4F6.06
SPBC365.09c
SPAC1039.05c
SPAC664.10
SPAC1834.07
SPBC2F12.13
SPBC1685.15c
SPAC144.14
SPBC15D4.01c
SPAC3A11.05c
SPBC947.12
SPAC1565.07c
SPBC947.01
SPCC553.07c
SPAC22G7.05
SPAC22E12.09c
SPBC17G9.03c
SPCC576.15c
SPBC530.16
SPBC16E9.13
SPAC30.02c
SPBC3E7.15c
SPAC14C4.12c
SPCC1682.13
SPAC1A6.09c
SPBC29A10.17
SPBC1778.05c
SPAC222.19
SPAC23D3.16
SPCC1322.05c
SPBC16C6.12c
SPCC794.07
SPBC18E5.02c
SPAC21E11.08
SPAC4A8.07c
SPBC18H10.02
SPBP4H10.11c
SPBC19F8.04c
SPAC1296.05c
SPAC18B11.06
SPBC30B4.03c
SPBC1861.08c
SPAC18G6.10
SPBC13E7.08c
SPBC1A4.02c
SPAC9E9.03
SPBC3E7.16c
SPBP19A11.06
SPCC1183.05c
SPBC83.09c
SPAC4F10.05c
SPBC8D2.15
SPBC2G2.01c
SPAC1D4.11c
SPCC1620.07c
SPAC1751.04
SPAC22F3.06c
SPBP8B7.09c
SPAC25B8.19c
SPAC26F1.13c
SPBC119.05c
SPAPJ696.02
SPBC31F10.07
SPAC343.19
SPBC530.13
SPCC1620.08
SPBC146.09c
SPAC23E2.02
SPBC16E9.16c
SPCC4B3.08
SPAC1F5.06
SPAC2F3.15
SPBC3D6.08c
SPCC1620.01c
SPBC9B6.05c
SPBC30D10.06
SPBC20F10.09
SPAC2F3.17c
SPCC285.12
SPCC1840.10
SPBC20F10.07
SPCC191.08
SPAC3F10.17
SPBC887.04c
SPCC16A11.13
SPBC28E12.06c
SPAP7G5.04c
SPAC31G5.04
SPAC343.16
SPAC227.18
SPBC1105.02c
SPAC17C9.02c
SPBC3B8.03
SPBC725.01
SPAC13G7.04c
SPBC3D6.04c
SPBC20F10.06
SPCC1795.01c
SPAPB8E5.03
SPCC794.12c
SPAC31G5.12c
SPAPB24D3.04c
SPBC23G7.11
SPAC1834.08
SPBC1861.03
SPAC222.06
SPAC27E2.09
SPCC74.06
SPBC4F6.07c
SPBC1683.07
SPAC25B8.14
SPAC18G6.15
SPBC25B2.02c
SPAC11H11.04
SPAP11E10.02c
SPCC4B3.03c
SPBC776.07
SPAC10F6.12c
SPAC14C4.05c
SPAC11E3.06
SPCC1795.06
SPAC3F10.10c
SPBC21D10.06c
SPBC18E5.12c
SPBC1734.11
SPBC23G7.09
SPBC23G7.17c
SPMTR.01
SPMTR.02
SPMTR.04
SPBC1711.02
SPMTR.03
SPBC1711.01c
SPAC13G7.11
SPBC83.17
SPBC19G7.06
SPBC317.01
SPAPB1A11.04c
SPAC1687.04
SPAC19G12.05
SPAPB1E7.02c
SPBC4.04c
SPCC1682.02c
SPCC16A11.17
SPAC1B2.05
SPBC211.04c
SPBC25D12.03c
SPAC1687.10
SPAC1006.04c
SPBC16E9.08
SPBC582.06c
SPAC12G12.04
SPAC13A11.03
SPBP16F5.02
SPBC887.10
SPBC19F8.07
SPAC11G7.05c
SPACUNK4.14
SPAC20H4.05c
SPAC17A5.04c
SPBC31F10.08
SPBC8D2.19
SPBC6B1.04
SPAC25H1.09
SPAC15A10.10
SPCC320.07c
SPCC306.08c
SPCC4G3.14
SPBC9B6.09c
SPAC17H9.17c
SPBC28F2.06c
SPAC23C11.17
SPAC3H1.04c
SPBC19C2.11c
SPBC119.18
SPCC737.08
SPAC2F7.04
SPAC644.10
SPAC589.02c
SPBC1A4.10c
SPBC146.01
SPAC5D6.05
SPAC17G8.05
SPCP31B10.03c
SPAC1002.15c
SPBC14F5.08
SPBC21.04
SPBC1306.01c
SPBC660.10
SPAC27D7.03c
SPBC119.04
SPBC32H8.11
SPAC14C4.03
SPAC869.07c
SPBC28F2.02
SPAC5D6.08c
SPCC1739.06c
SPCC584.01c
SPAC343.10
SPAC1782.11
SPAC13G7.06
SPBC428.11
SPAC9.09
SPBC15D4.09c
SPBC56F2.11
SPBC1709.17
SPAC4D7.06c
SPAC56F8.10
SPAC1556.06
SPCC1223.12c
SPAC222.15
SPBC1347.03
SPCPJ732.03
SPBC14C8.05c
SPBC409.11
SPBC19F8.06c
SPCC613.11c
SPBC27.03
SPAC6B12.16
SPCC1259.14c
SPAC25H1.05
SPAC1A6.06c
SPAP27G11.08c
SPAC3A12.03c
SPAC6C3.05
SPBC428.07
SPBC16A3.13
SPBC1921.03c
SPAPB1A11.01
SPAPB8E5.05
SPAC513.03
SPBPJ4664.03
SPBC1198.12
SPAC17C9.16c
SPAC11D3.05
SPBC36.03c
SPAC26H5.05
SPBC3B9.19
SPCC5E4.05c
SPBC30D10.08
SPBC27.06c
SPAP27G11.02
SPAC26H5.02c
SPBC2D10.16
SPCC576.12c
SPAPJ691.03
SPBC25H2.09
SPCC1442.05c
SPBC3E7.05c
SPCC4B3.15
SPAPYUG7.03c
SPBC660.14
SPAC607.08c
SPBC409.23
SPAC57A7.11
SPBC409.04c
SPBC409.09c
SPAC688.02c
SPBP22H7.09c
SPCC1672.10
SPBC21.01
SPCC970.12
SPBC27B12.02
SPBC776.16
SPBC25B2.05
SPAC31A2.05c
SPAC1687.20c
SPBP35G2.10
SPAC6C3.02c
SPAC12G12.11c
SPAC1F3.02c
SPBC1703.04
SPBC4.05
SPBC1D7.04
SPBC25B2.07c
SPAC30C2.02
SPCC1442.03
SPBC2G2.04c
SPAC1039.10
SPCC736.12c
SPBC27B12.01c
SPBC2D10.07c
SPBC336.13c
SPAC3H8.05c
SPAC1071.02
SPCC338.05c
SPCC1020.03
SPBC3B9.08c
SPBC19C7.01
SPAC23A1.04c
SPAC4F10.10c
SPAC17A2.14
SPAC2E1P5.01c
SPAC15E1.07c
SPBC428.13c
SPCC970.04c
SPAC821.07c
SPAC806.08c
SPBC530.04
SPAC637.07
SPCC1840.01c
SPAC1527.01
SPBC32H8.13c
SPBC16D10.05
SPCC63.04
SPBP19A11.04c
SPBC1826.01c
SPAC16C9.04c
SPAPB1E7.11c
SPCC1235.11
SPAC24B11.09
SPAC13F5.05
SPAC4F10.13c
SPBP8B7.15c
SPAC4G9.05
SPCC1682.08c
SPCC1906.01
SPBC13G1.02
SPBC106.01
SPBC2G2.16
SPAC23C11.10
SPAC16E8.02
SPAC23C11.03
SPACUNK4.11c
SPBC725.02
SPAC18G6.07c
SPAC694.06c
SPBP22H7.02c
SPAC13C5.07
SPAC2F7.17
SPBC23E6.10c
SPBC530.09c
SPBC1347.13c
SPBC2G2.15c
SPAC24C9.13c
SPAC31A2.03
SPBC1539.01c
SPAC343.08c
SPAC23H3.07c
SPAC31A2.08
SPBC839.09c
SPAC24C9.10c
SPCC1442.19
SPAC4G9.17c
SPAC23A1.18c
SPAP19A11.05c
SPAC1610.02c
SPBC9B6.06
SPCC4B3.09c
SPBC1105.03c
SPAC12G12.08
SPCC126.05c
SPAC1486.07c
SPCC1393.11
SPCC1739.02c
SPBC16G5.04
SPBC14C8.10
SPAC1952.14c
SPAC4F8.05c
SPBC3B9.14c
SPCC16A11.11
SPBC1604.13c
SPCC1919.08c
SPCC645.09
SPBC887.07
SPBC4F6.08c
SPCC4G3.06c
SPAC4F8.02c
SPBC56F2.14
SPBC19C2.12
SPBC2F12.02c
SPBC1271.13
SPAC644.17c
SPAC4F8.06
SPBC354.06
SPBC409.14c
SPAC1B3.18c
SPBC11B10.04c
SPCC736.10c
SPAC29A4.03c
SPBC25B2.09c
SPBC25H2.08c
SPBC15C4.03
SPBC11G11.03
SPAC1002.01
SPBC16G5.03
SPAC13G7.13c
SPAC343.11c
SPBC13E7.06
SPAPB1A10.11c
SPCC736.03c
SPAC13F5.01c
SPBC19G7.01c
SPAC8F11.03
SPCC285.16c
SPBC660.15
SPBC8D2.09c
SPAC27E2.06c
SPAC328.01c
SPAC1F5.05c
SPBC1718.06
SPAC222.05c
SPBC691.04
SPAC25B8.04c
SPAC637.12c
SPAC17G8.13c
SPAC3G9.13c
SPCC1183.11
SPAC2C4.17c
SPBC1711.04
SPAC1002.08c
SPAC5D6.12
SPBC25B2.04c
SPAP8A3.11c
SPBC1271.15c
SPBC18E5.13
SPAC17H9.02
SPAC27D7.08c
SPBP23A10.06
SPCC417.07c
SPBC902.06
SPAC29B12.05c
SPAC323.05c
SPCC132.01c
SPBC11G11.07
SPBC211.08c
SPAC6F12.16c
SPBP19A11.03c
SPAC589.04
SPBC409.19c
SPAC56F8.08
SPAC57A10.04
SPBC16E9.07
SPAC22A12.02c
SPAC25H1.04
SPAC26F1.05
SPAC29A4.12c
SPAC2E1P5.02c
SPBC2G2.10c
SPCC31H12.06
SPCC338.02
SPAC3F10.05c
SPAC4F8.08
SPAC56F8.14c
SPAC5D6.10c
SPCC645.11c
SPAC13C5.06c
SPCC1682.15
SPCC16C4.17
SPBC19C2.06c
SPAC1A6.08c
SPAC4F10.08
SPCC830.04c
SPAC8C9.09c
SPAC8F11.05c
SPBC1861.06c
SPAC11G7.06c
SPAC4G9.07
SPCC330.04c
SPCC1919.11
SPBC359.06
SPAC167.06c
SPCC1235.12c
SPBC56F2.06
SPAC57A10.06
SPCC1322.07c
SPAC3H1.03
SPACUNK4.19
SPAC12B10.16c
SPBC25H2.14
SPCC584.14
SPAC1F3.09
SPAC11H11.02c
SPCC1620.03
SPAC5D6.02c
SPBC651.06
SPBC660.09
SPCP1E11.03
SPCC1682.03c
SPBC3H7.14
SPAC630.15
SPBC2G2.07c
SPAC15A10.05c
SPAC6G9.03c
SPBC1773.09c
SPAC6B12.08
SPBC14F5.11c
SPAC3C7.05c
SPBC106.08c
SPBC36B7.06c
SPCC74.09
SPCC417.06c
SPAC343.07
SPBP8B7.27
SPCC1739.10
SPAC22H12.01c
SPBC31F10.05
SPCC1393.07c
SPCC584.12
SPBP8B7.04
SPAC14C4.08
SPAC1834.09
SPAC26H5.11
SPBC146.10
SPAC630.09c
SPAC22F3.04
SPAC8C9.16c
SPAC56F8.05c
SPAC1296.04
SPAC6C3.07
SPAC24C9.05c
SPCC1902.02
SPCC31H12.02c
SPAC16A10.08c
SPAC32A11.01
SPAC22A12.13
SPAC5D6.09c
SPBC1773.11c
SPCC70.09c
SPBC32H8.06
SPAC10F6.07c
SPAC1250.02
SPBC1271.06c
SPBC146.11c
SPBC15D4.12c
SPAC1610.04
SPAC6B12.02c
SPCC4G3.05c
SPAC24C9.03
SPAC3A11.06
SPAC29E6.05c
SPBC216.04c
SPAC26A3.02
SPBC146.13c
SPCC645.05c
SPBC2D10.14c
SPCC1919.10c
SPAC4A8.05c
SPBC2G2.11
SPBC30D10.21
SPAC9G1.15c
SPAC15E1.08
SPCC338.07c
SPCC16C4.12
SPBC1215.02c
SPBC15D4.06
SPBC947.03c
SPCC825.04c
SPCC663.13c
SPAC14C4.06c
SPAC3H8.09c
SPCC1235.04c
SPBC17F3.02
SPBC13G1.01c
SPAC1B3.13
SPCC364.06
SPBC2D10.11c
SPCC1450.10c
SPAC2H10.02c
SPAC6C3.08
SPAC20G8.09c
SPBC106.07c
SPBC725.12
SPAC637.08
SPBP35G2.11c
SPBC6B1.09c
SPBC4B4.02c
SPBC30D10.02
SPBP8B7.05c
SPAC18B11.04
SPBC16A3.15c
SPBC26H8.07c
SPBC11C11.03
SPBC947.15c
SPAC3A11.07
SPAC806.07
SPAC1952.13
SPBC12D12.08c
[truncated: 3,071 more rows]
