# Supplementary material for: Hidden in plain sight: what remains to be discovered in the eukaryotic proteome?
Source: Open Biol. 2019 Feb 20;9(2):180241. doi: 10.1098/rsob.180241 (PMC6395881; doi:10.1098/rsob.180241)
Supplement: Table S3 [file rsob180241supp4.tsv]

Identifier (UniProtKB Accession or ORF Name)
Q0045
Q0050
Q0055
Q0060
Q0065
Q0070
Q0075
Q0080
Q0085
Q0105
Q0110
Q0115
Q0120
Q0130
Q0140
Q0160
Q0250
Q0255
Q0275
R0010W
R0020C
R0030W
R0040C
YAL001C
YAL002W
YAL003W
YAL005C
YAL007C
YAL008W
YAL009W
YAL010C
YAL011W
YAL012W
YAL013W
YAL014C
YAL015C
YAL016W
YAL017W
YAL018C
YAL019W
YAL020C
YAL021C
YAL022C
YAL023C
YAL024C
YAL025C
YAL026C
YAL027W
YAL028W
YAL029C
YAL030W
YAL031C
YAL032C
YAL033W
YAL034C
YAL034W-A
YAL035W
YAL036C
YAL037C-A
YAL037W
YAL038W
YAL039C
YAL040C
YAL041W
YAL042W
YAL043C
YAL044C
YAL044W-A
YAL046C
YAL047C
YAL048C
YAL049C
YAL051W
YAL053W
YAL054C
YAL055W
YAL056W
YAL058W
YAL059W
YAL060W
YAL061W
YAL062W
YAL063C
YAL063C-A
YAL064C-A
YAL064W
YAL064W-B
YAL065C
YAL067C
YAL067W-A
YAL068C
YAR002C-A
YAR002W
YAR003W
YAR007C
YAR008W
YAR014C
YAR015W
YAR018C
YAR019C
YAR020C
YAR023C
YAR027W
YAR028W
YAR029W
YAR031W
YAR033W
YAR035C-A
YAR035W
YAR042W
YAR050W
YAR064W
YAR066W
YAR068W
YAR071W
YBL001C
YBL002W
YBL003C
YBL004W
YBL005W
YBL006C
YBL007C
YBL008W
YBL008W-A
YBL009W
YBL010C
YBL011W
YBL013W
YBL014C
YBL015W
YBL016W
YBL017C
YBL018C
YBL019W
YBL020W
YBL021C
YBL022C
YBL023C
YBL024W
YBL025W
YBL026W
YBL027W
YBL028C
YBL029C-A
YBL029W
YBL030C
YBL031W
YBL032W
YBL033C
YBL034C
YBL035C
YBL036C
YBL037W
YBL038W
YBL039C
YBL039W-B
YBL040C
YBL041W
YBL042C
YBL043W
YBL044W
YBL045C
YBL046W
YBL047C
YBL048W
YBL049W
YBL050W
YBL051C
YBL052C
YBL054W
YBL055C
YBL056W
YBL057C
YBL058W
YBL059C-A
YBL059W
YBL060W
YBL061C
YBL063W
YBL064C
YBL066C
YBL067C
YBL068W
YBL069W
YBL071C
YBL071C-B
YBL071W-A
YBL072C
YBL074C
YBL075C
YBL076C
YBL078C
YBL079W
YBL080C
YBL081W
YBL082C
YBL084C
YBL085W
YBL086C
YBL087C
YBL088C
YBL089W
YBL090W
YBL091C
YBL091C-A
YBL092W
YBL093C
YBL095W
YBL097W
YBL098W
YBL099W
YBL100W-C
YBL101C
YBL102W
YBL103C
YBL104C
YBL105C
YBL106C
YBL107C
YBL108C-A
YBL111C
YBL112C
YBL113C
YBR001C
YBR002C
YBR003W
YBR004C
YBR005W
YBR006W
YBR007C
YBR008C
YBR009C
YBR010W
YBR011C
YBR013C
YBR014C
YBR015C
YBR016W
YBR017C
YBR018C
YBR019C
YBR020W
YBR021W
YBR022W
YBR023C
YBR024W
YBR025C
YBR026C
YBR027C
YBR028C
YBR029C
YBR030W
YBR031W
YBR032W
YBR033W
YBR034C
YBR035C
YBR036C
YBR037C
YBR038W
YBR039W
YBR040W
YBR041W
YBR042C
YBR043C
YBR044C
YBR045C
YBR046C
YBR047W
YBR048W
YBR049C
YBR050C
YBR052C
YBR053C
YBR054W
YBR055C
YBR056W
YBR056W-A
YBR057C
YBR058C
YBR058C-A
YBR059C
YBR060C
YBR061C
YBR062C
YBR063C
YBR065C
YBR066C
YBR067C
YBR068C
YBR069C
YBR070C
YBR071W
YBR072C-A
YBR072W
YBR073W
YBR074W
YBR076W
YBR077C
YBR078W
YBR079C
YBR080C
YBR081C
YBR082C
YBR083W
YBR084C-A
YBR084W
YBR085C-A
YBR085W
YBR086C
YBR087W
YBR088C
YBR089C-A
YBR090C
YBR091C
YBR092C
YBR093C
YBR094W
YBR095C
YBR096W
YBR097W
YBR098W
YBR101C
YBR102C
YBR103W
YBR104W
YBR105C
YBR106W
YBR107C
YBR108W
YBR109C
YBR110W
YBR111C
YBR111W-A
YBR112C
YBR114W
YBR115C
YBR117C
YBR118W
YBR119W
YBR120C
YBR121C
YBR122C
YBR123C
YBR125C
YBR126C
YBR126W-A
YBR127C
YBR128C
YBR129C
YBR130C
YBR131W
YBR132C
YBR133C
YBR135W
YBR136W
YBR137W
YBR138C
YBR139W
YBR140C
YBR141C
YBR142W
YBR143C
YBR144C
YBR145W
YBR146W
YBR147W
YBR148W
YBR149W
YBR150C
YBR151W
YBR152W
YBR153W
YBR154C
YBR155W
YBR156C
YBR157C
YBR158W
YBR159W
YBR160W
YBR161W
YBR162C
YBR162W-A
YBR163W
YBR164C
YBR165W
YBR166C
YBR167C
YBR168W
YBR169C
YBR170C
YBR171W
YBR172C
YBR173C
YBR175W
YBR176W
YBR177C
YBR179C
YBR180W
YBR181C
YBR182C
YBR182C-A
YBR183W
YBR184W
YBR185C
YBR186W
YBR187W
YBR188C
YBR189W
YBR191W
YBR192W
YBR193C
YBR194W
YBR195C
YBR196C
YBR196C-A
YBR196C-B
YBR197C
YBR198C
YBR199W
YBR200W
YBR200W-A
YBR201C-A
YBR201W
YBR202W
YBR203W
YBR204C
YBR205W
YBR207W
YBR208C
YBR209W
YBR210W
YBR211C
YBR212W
YBR213W
YBR214W
YBR215W
YBR216C
YBR217W
YBR218C
YBR219C
YBR220C
YBR221C
YBR221W-A
YBR222C
YBR223C
YBR225W
YBR227C
YBR228W
YBR229C
YBR230C
YBR230W-A
YBR231C
YBR233W
YBR233W-A
YBR234C
YBR235W
YBR236C
YBR237W
YBR238C
YBR239C
YBR240C
YBR241C
YBR242W
YBR243C
YBR244W
YBR245C
YBR246W
YBR247C
YBR248C
YBR249C
YBR250W
YBR251W
YBR252W
YBR253W
YBR254C
YBR255C-A
YBR255W
YBR256C
YBR257W
YBR258C
YBR259W
YBR260C
YBR261C
YBR262C
YBR263W
YBR264C
YBR265W
YBR267W
YBR268W
YBR269C
YBR270C
YBR271W
YBR272C
YBR273C
YBR274W
YBR275C
YBR276C
YBR278W
YBR279W
YBR280C
YBR281C
YBR282W
YBR283C
YBR284W
YBR285W
YBR286W
YBR287W
YBR288C
YBR289W
YBR290W
YBR291C
YBR292C
YBR293W
YBR294W
YBR295W
YBR296C
YBR296C-A
YBR297W
YBR298C
YBR298C-A
YBR299W
YBR301W
YBR302C
YCL001W
YCL001W-A
YCL001W-B
YCL002C
YCL004W
YCL005W
YCL005W-A
YCL008C
YCL009C
YCL010C
YCL011C
YCL012C
YCL014W
YCL016C
YCL017C
YCL018W
YCL021W-A
YCL024W
YCL025C
YCL026C-A
YCL026C-B
YCL027W
YCL028W
YCL029C
YCL030C
YCL031C
YCL032W
YCL033C
YCL034W
YCL035C
YCL036W
YCL037C
YCL038C
YCL039W
YCL040W
YCL042W
YCL043C
YCL044C
YCL045C
YCL047C
YCL048W
YCL048W-A
YCL049C
YCL050C
YCL051W
YCL052C
YCL054W
YCL054W-A
YCL055W
YCL056C
YCL057C-A
YCL057W
YCL058C
YCL058W-A
YCL059C
YCL061C
YCL063W
YCL064C
YCL066W
YCL067C
YCL068C
YCL069W
YCL073C
YCR001W
YCR002C
YCR003W
YCR004C
YCR005C
YCR006C
YCR007C
YCR008W
YCR009C
YCR010C
YCR011C
YCR012W
YCR014C
YCR015C
YCR016W
YCR017C
YCR018C
YCR019W
YCR020C
YCR020C-A
YCR020W-B
YCR021C
YCR022C
YCR023C
YCR024C
YCR024C-A
YCR024C-B
YCR025C
YCR026C
YCR027C
YCR028C
YCR028C-A
YCR030C
YCR031C
YCR032W
YCR033W
YCR034W
YCR035C
YCR036W
YCR037C
YCR038C
YCR039C
YCR040W
YCR041W
YCR042C
YCR043C
YCR044C
YCR045C
YCR046C
YCR047C
YCR048W
YCR050C
YCR051W
YCR052W
YCR053W
YCR054C
YCR057C
YCR059C
YCR060W
YCR061W
YCR063W
YCR065W
YCR066W
YCR067C
YCR068W
YCR069W
YCR071C
YCR072C
YCR073C
YCR073W-A
YCR075C
YCR075W-A
YCR076C
YCR077C
YCR079W
YCR081W
YCR082W
YCR083W
YCR084C
YCR085W
YCR086W
YCR087C-A
YCR088W
YCR089W
YCR090C
YCR091W
YCR092C
YCR093W
YCR094W
YCR095C
YCR095W-A
YCR096C
YCR097W
YCR098C
YCR099C
YCR100C
YCR101C
YCR102C
YCR104W
YCR105W
YCR106W
YCR107W
YCR108C
YDL001W
YDL002C
YDL003W
YDL004W
YDL005C
YDL006W
YDL007C-A
YDL007W
YDL008W
YDL009C
YDL010W
YDL012C
YDL013W
YDL014W
YDL015C
YDL017W
YDL018C
YDL019C
YDL020C
YDL021W
YDL022C-A
YDL022W
YDL024C
YDL025C
YDL027C
YDL028C
YDL029W
YDL030W
YDL031W
YDL033C
YDL035C
YDL036C
YDL037C
YDL039C
YDL040C
YDL042C
YDL043C
YDL044C
YDL045C
YDL045W-A
YDL046W
YDL047W
YDL048C
YDL049C
YDL051W
YDL052C
YDL053C
YDL054C
YDL055C
YDL056W
YDL057W
YDL058W
YDL059C
YDL060W
YDL061C
YDL063C
YDL064W
YDL065C
YDL066W
YDL067C
YDL069C
YDL070W
YDL072C
YDL073W
YDL074C
YDL075W
YDL076C
YDL077C
YDL078C
YDL079C
YDL080C
YDL081C
YDL082W
YDL083C
YDL084W
YDL085C-A
YDL085W
YDL086W
YDL087C
YDL088C
YDL089W
YDL090C
YDL091C
YDL092W
YDL093W
YDL095W
YDL097C
YDL098C
YDL099W
YDL100C
YDL101C
YDL102W
YDL103C
YDL104C
YDL105W
YDL106C
YDL107W
YDL108W
YDL109C
YDL110C
YDL111C
YDL112W
YDL113C
YDL114W
YDL115C
YDL116W
YDL117W
YDL119C
YDL120W
YDL121C
YDL122W
YDL123W
YDL124W
YDL125C
YDL126C
YDL127W
YDL128W
YDL129W
YDL130W
YDL130W-A
YDL131W
YDL132W
YDL133C-A
YDL133W
YDL134C
YDL135C
YDL136W
YDL137W
YDL138W
YDL139C
YDL140C
YDL141W
YDL142C
YDL143W
YDL144C
YDL145C
YDL146W
YDL147W
YDL148C
YDL149W
YDL150W
YDL153C
YDL154W
YDL155W
YDL156W
YDL157C
YDL159W
YDL159W-A
YDL160C
YDL160C-A
YDL161W
YDL164C
YDL165W
YDL166C
YDL167C
YDL168W
YDL169C
YDL170W
YDL171C
YDL173W
YDL174C
YDL175C
YDL176W
YDL177C
YDL178W
YDL179W
YDL180W
YDL181W
YDL182W
YDL183C
YDL184C
YDL185W
YDL186W
YDL188C
YDL189W
YDL190C
YDL191W
YDL192W
YDL193W
YDL194W
YDL195W
YDL197C
YDL198C
YDL199C
YDL200C
YDL201W
YDL202W
YDL203C
YDL204W
YDL205C
YDL206W
YDL207W
YDL208W
YDL209C
YDL210W
YDL211C
YDL212W
YDL213C
YDL214C
YDL215C
YDL216C
YDL217C
YDL218W
YDL219W
YDL220C
YDL222C
YDL223C
YDL224C
YDL225W
YDL226C
YDL227C
YDL229W
YDL230W
YDL231C
YDL232W
YDL233W
YDL234C
YDL235C
YDL236W
YDL237W
YDL238C
YDL239C
YDL240W
YDL241W
YDL242W
YDL243C
YDL244W
YDL245C
YDL246C
YDL247W
YDL248W
YDR001C
YDR002W
YDR003W
YDR003W-A
YDR004W
YDR005C
YDR006C
YDR007W
YDR009W
YDR010C
YDR011W
YDR012W
YDR013W
YDR014W
YDR014W-A
YDR016C
YDR017C
YDR018C
YDR019C
YDR020C
YDR021W
YDR022C
YDR023W
YDR025W
YDR026C
YDR027C
YDR028C
YDR029W
YDR030C
YDR031W
YDR032C
YDR033W
YDR034C
YDR034C-A
YDR034W-B
YDR035W
YDR036C
YDR037W
YDR038C
YDR039C
YDR040C
YDR041W
YDR042C
YDR043C
YDR044W
YDR045C
YDR046C
YDR047W
YDR049W
YDR050C
YDR051C
YDR052C
YDR054C
YDR055W
YDR056C
YDR057W
YDR058C
YDR059C
YDR060W
YDR061W
YDR062W
YDR063W
YDR064W
YDR065W
YDR066C
YDR067C
YDR068W
YDR069C
YDR070C
YDR071C
YDR072C
YDR073W
YDR074W
YDR075W
YDR076W
YDR077W
YDR078C
YDR079C-A
YDR079W
YDR080W
YDR081C
YDR082W
YDR083W
YDR084C
YDR085C
YDR086C
YDR087C
YDR088C
YDR089W
YDR090C
YDR091C
YDR092W
YDR093W
YDR096W
YDR097C
YDR098C
YDR099W
YDR100W
YDR101C
YDR102C
YDR103W
YDR104C
YDR105C
YDR106W
YDR107C
YDR108W
YDR109C
YDR110W
YDR111C
YDR113C
YDR114C
YDR115W
YDR116C
YDR117C
YDR118W
YDR119W
YDR119W-A
YDR120C
YDR121W
YDR122W
YDR123C
YDR124W
YDR125C
YDR126W
YDR127W
YDR128W
YDR129C
YDR130C
YDR131C
YDR132C
YDR135C
YDR137W
YDR138W
YDR139C
YDR140W
YDR141C
YDR142C
YDR143C
YDR144C
YDR145W
YDR146C
YDR147W
YDR148C
YDR150W
YDR151C
YDR152W
YDR153C
YDR155C
YDR156W
YDR157W
YDR158W
YDR159W
YDR160W
YDR161W
YDR162C
YDR163W
YDR164C
YDR165W
YDR166C
YDR167W
YDR168W
YDR169C
YDR169C-A
YDR170C
YDR171W
YDR172W
YDR173C
YDR174W
YDR175C
YDR176W
YDR177W
YDR178W
YDR179C
YDR179W-A
YDR180W
YDR181C
YDR182W
YDR182W-A
YDR183W
YDR184C
YDR185C
YDR186C
YDR188W
YDR189W
YDR190C
YDR191W
YDR192C
YDR194C
YDR194W-A
YDR195W
YDR196C
YDR197W
YDR198C
YDR200C
YDR201W
YDR202C
YDR204W
YDR205W
YDR206W
YDR207C
YDR208W
YDR209C
YDR210W
YDR211W
YDR212W
YDR213W
YDR214W
YDR215C
YDR216W
YDR217C
YDR218C
YDR219C
YDR221W
YDR222W
YDR223W
YDR224C
YDR225W
YDR226W
YDR227W
YDR228C
YDR229W
YDR231C
YDR232W
YDR233C
YDR234W
YDR235W
YDR236C
YDR237W
YDR238C
YDR239C
YDR240C
YDR242W
YDR243C
YDR244W
YDR245W
YDR246W
YDR246W-A
YDR247W
YDR248C
YDR249C
YDR251W
YDR252W
YDR253C
YDR254W
YDR255C
YDR256C
YDR257C
YDR258C
YDR259C
YDR260C
YDR261C
YDR262W
YDR263C
YDR264C
YDR265W
YDR266C
YDR267C
YDR268W
YDR270W
YDR272W
YDR273W
YDR274C
YDR275W
YDR276C
YDR277C
YDR278C
YDR279W
YDR280W
YDR281C
YDR282C
YDR283C
YDR284C
YDR285W
YDR286C
YDR287W
YDR288W
YDR289C
YDR291W
YDR292C
YDR293C
YDR294C
YDR295C
YDR296W
YDR297W
YDR298C
YDR299W
YDR300C
YDR301W
YDR302W
YDR303C
YDR304C
YDR305C
YDR306C
YDR307W
YDR308C
YDR309C
YDR310C
YDR311W
YDR312W
YDR313C
YDR314C
YDR315C
YDR316W
YDR317W
YDR318W
YDR319C
YDR320C
YDR320C-A
YDR321W
YDR322C-A
YDR322W
YDR323C
YDR324C
YDR325W
YDR326C
YDR328C
YDR329C
YDR330W
YDR331W
YDR332W
YDR333C
YDR334W
YDR335W
YDR336W
YDR337W
YDR338C
YDR339C
YDR341C
YDR342C
YDR343C
YDR344C
YDR345C
YDR346C
YDR347W
YDR348C
YDR349C
YDR350C
YDR351W
YDR352W
YDR353W
YDR354W
YDR356W
YDR357C
YDR358W
YDR359C
YDR361C
YDR362C
YDR363W
YDR363W-A
YDR364C
YDR365C
YDR366C
YDR367W
YDR368W
YDR369C
YDR370C
YDR371W
YDR372C
YDR373W
YDR374C
YDR374W-A
YDR375C
YDR376W
YDR377W
YDR378C
YDR379C-A
YDR379W
YDR380W
YDR381C-A
YDR381W
YDR382W
YDR383C
YDR384C
YDR385W
YDR386W
YDR387C
YDR388W
YDR389W
YDR390C
YDR391C
YDR392W
YDR393W
YDR394W
YDR395W
YDR397C
YDR398W
YDR399W
YDR400W
YDR402C
YDR403W
YDR404C
YDR405W
YDR406W
YDR407C
YDR408C
YDR409W
YDR410C
YDR411C
YDR412W
YDR414C
YDR415C
YDR416W
YDR418W
YDR419W
YDR420W
YDR421W
YDR422C
YDR423C
YDR424C
YDR425W
YDR427W
YDR428C
YDR429C
YDR430C
YDR432W
YDR434W
YDR435C
YDR436W
YDR437W
YDR438W
YDR439W
YDR440W
YDR441C
YDR443C
YDR444W
YDR446W
YDR447C
YDR448W
YDR449C
YDR450W
YDR451C
YDR452W
YDR453C
YDR454C
YDR456W
YDR457W
YDR458C
YDR459C
YDR460W
YDR461C-A
YDR461W
YDR462W
YDR463W
YDR464W
YDR465C
YDR466W
YDR468C
YDR469W
YDR470C
YDR471W
YDR472W
YDR473C
YDR475C
YDR476C
YDR477W
YDR478W
YDR479C
YDR480W
YDR481C
YDR482C
YDR483W
YDR484W
YDR485C
YDR486C
YDR487C
YDR488C
YDR489W
YDR490C
YDR492W
YDR493W
YDR494W
YDR495C
YDR496C
YDR497C
YDR498C
YDR499W
YDR500C
YDR501W
YDR502C
YDR503C
YDR504C
YDR505C
YDR506C
YDR507C
YDR508C
YDR510W
YDR511W
YDR512C
YDR513W
YDR514C
YDR515W
YDR516C
YDR517W
YDR518W
YDR519W
YDR520C
YDR522C
YDR523C
YDR524C
YDR524C-B
YDR524W-C
YDR525W
YDR525W-A
YDR527W
YDR528W
YDR529C
YDR530C
YDR531W
YDR532C
YDR533C
YDR534C
YDR536W
YDR538W
YDR539W
YDR540C
YDR541C
YDR542W
YDR545W
YEL001C
YEL002C
YEL003W
YEL004W
YEL005C
YEL006W
YEL007W
YEL008W
YEL009C
YEL009C-A
YEL011W
YEL012W
YEL013W
YEL014C
YEL015W
YEL016C
YEL017C-A
YEL017W
YEL018W
YEL019C
YEL020C
YEL020W-A
YEL021W
YEL022W
YEL023C
YEL024W
YEL025C
YEL026W
YEL027W
YEL028W
YEL029C
YEL030W
YEL031W
YEL032W
YEL033W
YEL034W
YEL035C
YEL036C
YEL037C
YEL038W
YEL039C
YEL040W
YEL041W
YEL042W
YEL043W
YEL044W
YEL046C
YEL047C
YEL048C
YEL049W
YEL050C
YEL051W
YEL052W
YEL053C
YEL054C
YEL055C
YEL056W
YEL057C
YEL058W
YEL059C-A
YEL060C
YEL061C
YEL062W
YEL063C
YEL064C
YEL065W
YEL066W
YEL067C
YEL068C
YEL069C
YEL070W
YEL071W
YEL072W
YEL073C
YEL075C
YEL076C
YEL076C-A
YEL077C
YER001W
YER002W
YER003C
YER004W
YER005W
YER006W
YER007C-A
YER007W
YER008C
YER009W
YER010C
YER011W
YER012W
YER013W
YER014C-A
YER014W
YER015W
YER016W
YER017C
YER018C
YER019C-A
YER019W
YER020W
YER021W
YER022W
YER023W
YER024W
YER025W
YER026C
YER027C
YER028C
YER029C
YER030W
YER031C
YER032W
YER033C
YER034W
YER035W
YER036C
YER037W
YER038C
YER038W-A
YER039C
YER039C-A
YER040W
YER041W
YER042W
YER043C
YER044C
YER044C-A
YER045C
YER046W
YER047C
YER048C
YER048W-A
YER049W
YER050C
YER051W
YER052C
YER053C
YER053C-A
YER054C
YER055C
YER056C
YER056C-A
YER057C
YER058W
YER059W
YER060W
YER060W-A
YER061C
YER062C
YER063W
YER064C
YER065C
YER066W
YER067W
YER068W
YER069W
YER070W
YER071C
YER072W
YER073W
YER074W
YER074W-A
YER075C
YER076C
YER077C
YER078C
YER078W-A
YER079W
YER080W
YER081W
YER082C
YER083C
YER084W
YER085C
YER086W
YER087C-B
YER087W
YER088C
YER089C
YER090W
YER091C
YER092W
YER093C
YER093C-A
YER094C
YER095W
YER096W
YER098W
YER099C
YER100W
YER101C
YER102W
YER103W
YER104W
YER105C
YER106W
YER107C
YER110C
YER111C
YER112W
YER113C
YER114C
YER115C
YER116C
YER117W
YER118C
YER119C
YER120W
YER121W
YER122C
YER123W
YER124C
YER125W
YER126C
YER127W
YER128W
YER129W
YER130C
YER131W
YER132C
YER133W
YER134C
YER135C
YER136W
YER137C
YER138W-A
YER139C
YER140W
YER141W
YER142C
YER143W
YER144C
YER145C
YER145C-A
YER146W
YER147C
YER148W
YER149C
YER150W
YER151C
YER152C
YER153C
YER154W
YER155C
YER156C
YER157W
YER158C
YER159C
YER161C
YER162C
YER163C
YER164W
YER165W
YER166W
YER167W
YER168C
YER169W
YER170W
YER171W
YER172C
YER173W
YER174C
YER175C
YER175W-A
YER176W
YER177W
YER178W
YER179W
YER180C
YER180C-A
YER181C
YER182W
YER183C
YER184C
YER185W
YER186C
YER187W
YER188C-A
YER188W
YER189W
YER190C-B
YER190W
YFL001W
YFL002C
YFL003C
YFL004W
YFL005W
YFL007W
YFL008W
YFL009W
YFL010C
YFL010W-A
YFL011W
YFL012W
YFL013C
YFL014W
YFL015C
YFL016C
YFL017C
YFL017W-A
YFL018C
YFL019C
YFL020C
YFL021W
YFL022C
YFL023W
YFL024C
YFL025C
YFL026W
YFL027C
YFL028C
YFL029C
YFL030W
YFL031W
YFL033C
YFL034C-A
YFL034C-B
YFL034W
YFL036W
YFL037W
YFL038C
YFL039C
YFL040W
YFL041W
YFL041W-A
YFL042C
YFL044C
YFL045C
YFL046W
YFL047W
YFL048C
YFL049W
YFL050C
YFL051C
YFL052W
YFL053W
YFL054C
YFL055W
YFL058W
YFL059W
YFL060C
YFL061W
YFL062W
YFL064C
YFL065C
YFL066C
YFL067W
YFL068W
YFR001W
YFR002W
YFR003C
YFR004W
YFR005C
YFR006W
YFR007W
YFR008W
YFR009W
YFR010W
YFR011C
YFR012W
YFR012W-A
YFR013W
YFR014C
YFR015C
YFR016C
YFR017C
YFR018C
YFR019W
YFR020W
YFR021W
YFR022W
YFR023W
YFR024C-A
YFR025C
YFR026C
YFR027W
YFR028C
YFR029W
YFR030W
YFR031C
YFR031C-A
YFR032C
YFR032C-A
YFR032C-B
YFR033C
YFR034C
YFR035C
YFR036W
YFR037C
YFR038W
YFR039C
YFR040W
YFR041C
YFR042W
YFR043C
YFR044C
YFR045W
YFR046C
YFR047C
YFR048W
YFR049W
YFR050C
YFR051C
YFR052W
YFR053C
YFR054C
YFR055W
YFR057W
YGL001C
YGL002W
YGL003C
YGL004C
YGL005C
YGL006W
YGL006W-A
YGL007C-A
YGL007W
YGL008C
YGL009C
YGL010W
YGL011C
YGL012W
YGL013C
YGL014W
YGL015C
YGL016W
YGL017W
YGL018C
YGL019W
YGL020C
YGL021W
YGL022W
YGL023C
YGL025C
YGL026C
YGL027C
YGL028C
YGL029W
YGL030W
YGL031C
YGL032C
YGL033W
YGL034C
YGL035C
YGL036W
YGL037C
YGL038C
YGL039W
YGL040C
YGL041C-B
YGL041W-A
YGL043W
YGL044C
YGL045W
YGL047W
YGL048C
YGL049C
YGL050W
YGL051W
YGL053W
YGL054C
YGL055W
YGL056C
YGL057C
YGL058W
YGL059W
YGL060W
YGL061C
YGL062W
YGL063W
YGL064C
YGL065C
YGL066W
YGL067W
YGL068W
YGL070C
YGL071W
YGL073W
YGL075C
YGL076C
YGL077C
YGL078C
YGL079W
YGL080W
YGL081W
YGL082W
YGL083W
YGL084C
YGL085W
YGL086W
YGL087C
YGL088W
YGL089C
YGL090W
YGL091C
YGL092W
YGL093W
YGL094C
YGL095C
YGL096W
YGL097W
YGL098W
YGL099W
YGL100W
YGL101W
YGL103W
YGL104C
YGL105W
YGL106W
YGL107C
YGL108C
YGL110C
YGL111W
YGL112C
YGL113W
YGL114W
YGL115W
YGL116W
YGL117W
YGL118C
YGL119W
YGL120C
YGL121C
YGL122C
YGL123W
YGL124C
YGL125W
YGL126W
YGL127C
YGL128C
YGL129C
YGL130W
YGL131C
YGL133W
YGL134W
YGL135W
YGL136C
YGL137W
YGL138C
YGL139W
YGL140C
YGL141W
YGL142C
YGL143C
YGL144C
YGL145W
YGL146C
YGL147C
YGL148W
YGL149W
YGL150C
YGL151W
YGL153W
YGL154C
YGL155W
YGL156W
YGL157W
YGL158W
YGL159W
[truncated: 3,916 more rows]
