# Supplementary material for: Hidden in plain sight: what remains to be discovered in the eukaryotic proteome?
Source: Open Biol. 2019 Feb 20;9(2):180241. doi: 10.1098/rsob.180241 (PMC6395881; doi:10.1098/rsob.180241)
Supplement: Table S4 [file rsob180241supp5.tsv]

This protein list was derived by using the text box search at UniProt (https://www.uniprot.org/) and searching for: NOT existence:uncertain NOT keyword:"Transposable element [KW-0814]" AND reviewed:yes AND organism:"Homo sapiens (Human) [9606]" AND proteome:up000005640
The list of proteins removed by the “NOT keyword:"Transposable element [KW-0814]” was manually inspected and four proteins were retained in the final dataset as they appeared to be endogenous functional proteins (P60508, Q9UQF0, Q86TG7, M5A8F1).
UniProtKB Accession
P62805
P0DPH8
P84243
P0DPH7
O95139
Q8N4C6
Q8IY84
Q9Y2I1
Q9NQR4
Q969F2
P21452
Q7RTR2
Q9C000
Q9NZ94
Q13287
Q86UT6
Q9BZQ4
Q96T66
Q05586
P46087
P29475
P29474
Q9Y314
Q8IVI9
Q9UHC9
Q04721
O75438
Q7RTP0
Q6NVV3
Q9HAS0
Q86X76
Q4KMZ8
Q6ZUT1
Q16617
P78367
Q9UD57
P28336
Q86U38
Q9H841
Q6P499
Q9NZP6
Q9UND3
E9PIF3
Q92617
C9JG80
A8MRT5
E9PJ23
Q8NFA2
Q86SE8
O00624
Q15818
Q9UHY1
P49116
O43847
Q16656
Q16612
O14511
P54845
Q9Y4C0
Q9NXX6
Q96IY1
Q96CB9
Q7Z3S9
Q9H857
Q86UY8
Q86YG4
Q9NPB1
Q14973
P61970
Q08J23
O95665
Q12769
P35658
P03923
Q14249
Q9Y266
Q8N9H8
P53602
Q96S97
O75592
P10242
P01106
P10243
P12882
P12829
Q02045
P14649
P24844
Q8WY64
P13535
O94832
P35579
Q86YV6
Q9UKX3
Q13459
P28698
Q9Y2G1
Q96BF6
Q6IA69
P17050
Q8N159
Q86W28
Q86W25
Q9Y3Q0
Q96L15
P52961
Q9UHQ1
Q8IVL0
Q9H0A0
P0DPF2
Q14596
Q8N8M0
Q14919
Q96M43
A2RRP1
Q6ZS30
Q6PIU2
Q53F19
P14598
P16333
O14931
Q13562
Q15784
P23515
O43929
Q8NG78
Q53FV1
Q8TAX0
Q9H4L5
Q9UJX0
P02818
Q86UW2
P61366
Q7RTM1
Q5XKR4
Q8TE49
Q96FW1
Q7RTY7
P83859
P41217
O14753
Q96P68
O00110
Q96HA1
A8MW92
P56373
O00750
Q9Y5P8
Q969Q6
P41231
Q8TCG2
Q96FE7
Q86VZ1
Q9NXG6
Q6IN85
Q5MIZ7
P54886
Q53H96
Q9UQ80
Q9BRP4
Q9NZK7
Q9BZM2
Q86U42
Q13310
P18509
Q9ULW8
Q99487
O75459
Q5JUK9
Q86VP3
Q13093
Q9BTK6
P01298
O96013
Q9P286
Q8WX93
O75781
O14832
I0J062
Q9NVV4
Q8NDF8
Q9BZ23
Q8TEW8
O00254
Q13219
Q9NPB6
O43252
Q9BYG5
Q99497
Q6UY27
B3GLJ2
Q8IV76
Q9HBE1
Q9UGN5
Q9Y6F1
Q9P2E7
Q9Y5I1
Q9UN75
Q9Y5F3
Q9Y5E7
Q96JQ0
Q9Y5E3
Q9Y5G7
Q9Y5E2
Q8TAB3
P05165
O60330
Q8N6Y1
Q9Y5E9
Q9Y5H9
Q9Y5F8
Q9Y5F6
Q08174
Q9UN72
O95206
Q9HC56
Q4G0U5
P35227
Q86SE9
Q9UKZ9
Q58A44
P51955
Q14494
Q16236
Q12986
Q9Y697
P25208
Q8N5V2
Q9Y4Z2
Q92542
Q96TA1
Q86XR2
Q9NP64
Q13823
Q99784
O95897
Q96PB7
Q9UM47
O75161
O75200
E9PQR5
F8W1W9
Q9BXD5
O00476
Q15761
P47972
Q6UXI9
Q9HCQ7
P01303
Q9Y466
P20393
Q14995
P55055
P43354
Q92570
Q96RI1
Q96F24
P13056
Q8WWG1
Q7Z2Y5
P58400
Q9UNZ2
Q9BZ95
P42857
Q5PT55
P34130
Q8IVF1
A6NNL0
A1L443
Q96CW9
P03886
P04070
P60673
C9JH25
Q9BWN1
Q7RTY9
E7EML9
A0A1B0GWB2
Q8N3Z0
O75832
Q9BQI7
Q9Y248
Q9BRX5
Q14691
Q9UL46
Q7Z6K3
O75127
Q9UKA9
O95758
Q6ISU1
Q14914
P12272
P23471
Q8WXF1
P01270
Q9Y3E5
Q3KNS1
P06454
Q05209
P43378
Q15678
P18031
Q86YD1
Q92932
Q9Y2R2
Q96A99
Q12913
Q8N142
Q9H0K6
Q96PZ0
Q8N0Z8
Q6DKI7
Q5TGL8
A1KZ92
Q92626
Q9NR77
Q6NUJ5
Q9BRQ0
Q02127
Q04671
P22695
Q00577
O96011
Q96HA9
P06737
Q9Y3Y4
Q8WU10
Q16647
P23469
P23470
P26022
O95997
P30520
Q96QR8
Q9UJV8
Q7Z7A4
Q8NFP0
Q96N64
Q8NDX1
Q00888
Q6PGN9
P0DJ07
Q6UWS5
P25105
Q14761
O14684
Q06203
O15067
O75061
Q156A1
O14977
O14867
Q16611
Q8TBE0
Q92560
Q8N9N5
P82251
O95429
Q9UL15
Q8N1L9
Q16520
Q9BZE3
Q9NY43
Q9H6U6
Q8WY36
P54687
Q9BYV7
P50895
Q4VC05
O00512
P53004
O00499
Q96CA5
A4D250
Q9NUP1
Q13867
A8MY62
Q9NSY1
P12643
Q7Z5W3
O00238
Q6ZN30
Q12982
Q96B45
Q9UKI2
P59826
P38398
Q9HCU9
Q6PL45
O60477
O75110
P56134
P10415
Q8NFC6
Q8WUZ0
Q9NYF8
Q6ZU67
Q5SZJ8
A8MW95
Q6PI77
Q93088
Q7RTU4
Q9Y6D5
Q8NDY6
O14503
Q6UXY1
Q13323
Q9Y6D6
P51451
O15392
P54132
P46663
Q8N8U9
Q01954
O60238
Q9H3K6
Q7Z465
Q8N9W6
O14613
Q86WA6
Q9NP55
Q96DR5
P34820
O95861
Q8N4F0
Q8NFQ5
Q8NFQ6
P17213
Q9C0B6
Q96G97
P15538
A2RUR9
P19099
P0DN25
Q13901
O14523
Q6DHV5
B7Z1M9
Q9Y426
Q86YS7
P56559
Q14155
P0C7Q2
Q8IUR7
Q9P291
Q6PIY5
H3BNL8
Q5H9R4
P27540
Q86WX3
P54793
P15289
Q5FYB0
P15848
P32121
Q8TBH0
P46597
Q92484
Q9NWL6
Q9BXN1
Q6HA08
O75129
P50993
Q9UN42
Q9H7F0
O14983
Q16720
P98194
Q14CW9
Q5T2N8
O94817
Q86TL0
Q7Z3C6
Q9UII2
Q8NHH9
Q92858
Q96SQ7
O75947
P56385
O00626
P78396
Q9NRJ3
P20248
P24385
Q14094
Q8IV13
Q5T5M9
P30281
Q5T2Q4
P0C7X3
A7E2U8
D6RIA3
Q6YHK3
Q53FE4
P08571
P15813
Q99467
Q9Y5K6
P15391
P29016
P20273
P20138
P26842
P19397
P21854
Q15078
P27701
Q8IWY9
P10966
Q00534
Q92772
P42773
Q711Q0
P49715
P08861
A0A0U1RR11
Q9HC77
Q9BS16
Q96J87
Q9HCU4
Q96H22
Q9GZU0
P41208
Q8IYR0
Q7Z4R8
Q8NDM7
Q96MT7
Q5T0Z8
Q8IYW2
Q6ZTR5
Q6P656
Q5TEZ5
Q5T655
P00746
Q6NT52
P0DN86
Q6P047
Q6ZUL3
P0DMB2
P10809
Q8WYQ3
Q96BP2
Q9BSY4
Q9P2D1
Q9BWS9
Q9BY43
Q8WUX9
Q96BS2
Q9Y2V2
Q86X52
Q9BUW7
Q5SZB4
O43529
Q9NRB3
Q8NCH0
A2VCL2
Q96MF4
P0CW27
Q9P0B6
Q3SXR2
A0ZSE6
Q9BSQ5
P22362
P78556
O15444
Q9Y4X3
P14635
P41002
P51946
Q6ZMN8
P32246
P51679
P10747
P48960
P11912
P16070
O75419
P32320
Q9BYE9
A6H8M9
Q9H305
Q96Q40
O00311
Q00526
Q5VV42
P51861
O95170
P42771
Q7Z6I8
Q15517
A6NDU8
O94986
Q2M2E5
F2Z3F1
Q5TB80
Q8N8E3
Q5SW79
P13688
Q03701
Q5VT06
Q9BXF3
P40198
Q5SZL2
Q16739
P47902
Q86SI9
O14627
Q9Y6F7
P17676
Q6PRD7
Q8N111
Q5SZQ8
P49450
Q13352
Q8N0S6
P07199
Q8N2Z9
P19835
P49454
Q9H3R5
Q5JQF7
Q9H6K1
Q5T5N4
Q9Y6Z2
Q9UL16
Q5SZD1
O95873
Q5JU67
Q5T4I8
Q96M91
Q7Z4T9
Q96MR6
P0CG36
P0CG37
Q5T0N1
P05156
Q6ZTY9
Q9H7B7
A6NKQ9
Q9BUX1
Q8WUX2
O15335
Q96JM3
Q9Y6H1
O14647
Q8NE62
Q5VXU3
Q9UKJ5
P15882
Q9NXV6
P07498
O15234
Q96PB1
Q14790
P55212
P14091
P08311
P43234
Q8WUQ7
P07711
Q6NZI2
Q6UXQ4
A8MZ97
Q3KRA6
Q68DN1
Q8IVU9
P52907
P0DPF6
P15085
Q9HBI5
P83916
Q52MB2
Q8NFR7
Q8N715
Q7Z3E2
Q8N813
P0C7W6
Q86UF4
Q0VFZ6
Q6PII3
A6NKD9
A6NC98
Q5BJE1
Q6UXH8
Q96MW1
Q8N5R6
Q8IVM0
A6NI79
Q9UFE4
Q8IV32
Q96M95
I3L3R5
Q9H6F5
O60359
Q9BQI4
Q16204
P62955
P10147
P13236
O94921
Q00536
Q00537
Q07002
Q49AH0
O75956
Q16667
P38936
A8MTB9
Q9Y6F8
P08217
P49716
Q9NYQ7
Q9BYV8
Q5JTW2
Q9Y592
Q86XR8
Q96G23
Q8IU89
Q9Y6K0
Q12798
A4D0Y5
Q8TDX6
Q96CB5
Q96LL4
Q8NAV2
P0DN87
Q6P1X6
Q6ZUJ4
A6NLC5
O60729
H3BNL1
A0A1B0GTC6
Q8IX12
Q8IWP9
Q9BUN5
Q86WR0
Q96A33
A2RUB6
Q96HJ3
Q9H2F9
Q4VC31
Q6ZRK6
Q8IWA6
Q7Z6B0
Q53HC0
Q76M96
Q8WXS4
Q9NVE4
P53701
P55774
P24863
P51959
Q16589
O60563
Q9UK58
P46092
Q8N1B3
P51681
Q6P1J9
Q6ZTQ4
Q14004
O14735
Q15131
P50750
Q9BWU1
Q8IVW4
O14519
Q16878
Q4KMG0
P50613
Q01850
Q00532
Q96GV9
Q96MH7
Q7Z692
P06731
Q14002
P31997
Q9UNI1
A0A0U1RRI6
Q9NSP4
Q9BU64
Q9C0F1
Q6P2H3
Q7Z7K6
Q7L2Z9
Q8NHQ1
P00450
Q9P0P8
P0C671
Q8TCT0
Q5SRN2
P27544
Q8N1V2
Q6ZQR2
B2RV13
Q9P2B7
P00751
Q6ZU64
Q9C0B2
O15519
A4D174
Q8N884
Q0VF96
P13569
Q8NEG2
P31415
O14958
P04040
P53634
P09668
Q13166
Q7Z7H3
P47755
Q5BKX8
A6NCI8
Q9BXY5
Q6UW01
Q8N7E2
P23435
Q5VU57
O75976
Q8NEF3
Q9Y3M2
A6NI87
Q8IUF1
Q5JTY5
Q5RIA9
A6NGH7
A0A0D9SF12
Q96BT1
Q8N9Z2
Q96LY2
A4D256
Q9NQR7
Q9GZT6
Q2M243
Q8IYE1
Q0P6D6
O15467
P06307
O14618
Q8WVX3
Q99440
Q6V702
Q86Y33
Q8IX05
P07766
Q9NPF0
P09693
P09326
P28906
P16671
O75794
P34810
P11049
Q07108
P14209
P13987
P21926
P30260
P06127
Q69YH5
Q9BXL8
Q99459
P11802
O76039
P06493
Q00535
Q6NVV7
Q8IZL9
Q86X02
P49336
Q8N8U2
Q8N960
A4QMS7
Q8N8D9
C9J3I9
Q9H211
Q9UPV0
P40199
Q99626
A8MTT3
P08218
Q92879
Q8WUJ3
Q92674
Q9NYQ6
Q96BT3
Q53EZ4
Q96GE4
Q8IW35
A8MT69
Q9BWT7
Q96LW7
Q14444
Q8ND23
Q9BX69
Q9Y2G2
Q9H257
P07339
P08185
Q8IUK8
P22681
P48052
P35520
O95931
Q8WV48
Q8TBZ0
P13994
Q494R4
A6NI56
Q96JN2
Q4V339
A6NF36
Q5T5S1
Q6P1S2
Q8NDH2
Q5JPI3
A1A4F0
Q86Z20
Q96EE4
Q8NCU1
Q8NCX0
A5D8V7
Q8NHW4
Q3MIR4
Q5T9S5
Q2TAC2
Q4G0X9
Q9Y3X0
Q96F63
Q8N4S0
Q86UT8
Q8N998
Q8TD31
P32238
Q92583
Q8WXS5
Q96S94
P24864
P51684
P51686
Q9H7U1
Q96KX1
Q96LM5
Q504U0
C9J302
P86791
Q8IY42
P48509
Q5M9N0
A8MXV6
Q13740
P15812
Q8N6Q3
Q9NNX6
P06126
O95400
P11836
Q15762
P29017
Q9UQ88
P01730
Q9BWV3
Q99618
Q9UJX2
Q5VXM1
Q8NHZ8
Q96JP9
Q9HBB8
P24941
Q9NYV4
Q5MAI5
P49918
Q96T59
Q9Y232
Q16581
Q8TCZ2
Q9NSG2
Q5TEV5
Q5JT78
Q9H7X2
Q96MC9
Q9H425
Q9NWV4
Q5SNV9
Q6P1W5
Q9NZU7
Q9NPB3
P57796
Q9BTV7
O60840
Q00975
P43155
Q13936
P55287
Q01668
Q08289
P22223
Q9H251
P33151
Q8N126
P55285
O43570
Q9ULX7
P43166
Q9NS85
Q9HA72
Q9BXL6
P47756
A0A1B0GVN3
Q96LR7
Q9H9S4
P0DPF5
Q8N350
Q96M89
Q8N4T8
Q96HB5
Q6ZUS5
Q8IYT3
Q9UNH5
Q8NCU4
F5H4A9
P0C221
Q9NVL8
Q8N163
Q9NV96
Q9BV29
Q6NSX1
Q567U6
Q8NA47
Q2M329
Q6ZN84
Q8IWF9
Q06432
O95273
P51671
Q9UBN1
Q96M83
Q9UF02
Q16663
O00585
P13501
P41597
P32248
A0A1B0GTQ4
Q9P2K5
O00160
B0I1T2
Q9H6N6
Q9ULV0
Q8NEV4
Q9UM54
P15172
O14974
P54296
Q9H1M0
Q9GZZ1
Q58DX5
Q3BBV0
Q6P3W6
Q5TAG4
Q5TI25
A0A0U1RRE5
Q6ZNJ1
P41271
P19878
Q969V3
Q6J4K2
Q5T1S8
P16435
Q9BTX1
Q96NK8
Q9HCD5
Q9GZM8
Q92597
Q9UGV2
O95299
O95169
O75380
Q96MN2
Q4G0N4
Q86W26
Q8WY41
P60321
Q9H9S0
O96009
Q69YL0
O60721
Q16718
P15531
Q86Y39
Q9UI09
O95167
Q96IV0
Q9NPE2
Q9UJF2
Q86UT5
Q6T4R5
Q13224
Q9HBL8
Q5H8A3
P30419
Q9UGY1
Q9NPE3
Q8NG41
A8MTQ0
Q12980
O75607
Q8N130
P06748
Q9Y639
Q86VF7
Q14994
P58401
Q9HDB5
P46459
Q9Y328
Q9H0G5
Q9NXE4
Q7RTU3
P0CE72
Q8NGQ6
O43913
Q9H0X9
Q9BZF1
P22059
Q8WVF1
P10451
P00480
Q3ZCN5
Q6ZRI0
Q9NRC9
Q8NHW6
Q8WZ82
O43613
Q8TDS5
Q6IE36
Q9NWU1
Q96BN8
Q5VU65
P0DMB1
Q9BPV8
P51575
P13674
P09131
Q96G91
P68402
Q92569
O00459
Q96C36
Q5R387
Q9UNK4
P11940
P0CB38
Q9H361
Q6TGC4
Q8N7H5
Q13177
Q9NQU5
Q9ULE6
A6NDB9
Q9ULR5
P05120
Q96RD6
Q96QZ0
Q6QHF9
Q6UWI2
C9JE40
P23759
Q96AQ6
P78380
O60422
P41146
P47887
Q8WZA6
O14718
Q8NGS1
Q8NGR3
Q15612
Q9Y585
Q8NGR6
Q8N349
P34982
Q96R27
O95047
Q6IF00
Q8NH72
Q96R67
Q8NGI9
A6NH00
Q8NGL9
Q96R08
Q5JQS5
A6NL26
Q7Z3T1
Q8NGL4
Q8NGL3
Q96R69
Q96RD1
P0DN80
Q8NHB7
Q8NHB8
Q8NGD3
P47893
Q8NGL2
Q8NGL0
Q8NGY3
Q8NGP4
Q8NGG4
Q8N146
Q96RB7
Q8NGX9
Q8IXE1
Q8NH85
P0C623
Q8NH51
Q8NGG2
Q8NH73
Q8NH10
Q8NGF9
Q15622
Q8NGT5
Q8NGA0
P0C7N8
O43612
Q9Y5N6
Q96SU4
Q9BXB4
P0C6T2
Q9Y236
Q86UW1
P39656
Q8N7R1
Q32P28
Q9UBL9
P51582
Q8IVL6
Q15077
O15460
Q6ZMV5
O43422
O14683
Q8NBR0
Q9H3D4
P27986
O15350
P53816
P0C869
Q9UM07
Q8N7B6
O75914
A0A075B759
P0DN26
P0DN37
Q86YC2
Q504Q3
Q58A45
Q8NC51
Q5JQF8
Q96A54
Q86V24
Q9BWT3
Q9NXK6
Q8TEZ7
Q6ZVX9
Q14764
Q9UIF7
Q9NR99
Q9BRK3
P50539
P12524
Q8N699
Q9UKX2
P11055
Q9Y623
P13533
P60660
P12883
Q9NPC7
Q12965
Q32MK0
Q9BUA6
P35749
Q7Z406
Q6PIF6
B2RTY4
Q9NZM1
Q8WU39
P15173
Q5TBK1
Q6NZ67
O15049
Q9BSU3
Q5VVJ2
Q147X3
Q13506
Q9UJ70
Q69YI7
Q9UQQ1
Q86T75
P61601
A6PVI3
Q09161
Q8NFF2
Q71RS6
O43639
Q9Y536
A0A0B4J2A2
F5H284
Q8IXS6
Q9BYG4
Q9UKK3
Q86W56
Q9HBI1
Q9HBI0
Q15546
Q96RG2
Q86TB9
Q96IZ0
Q8N5Y8
Q02962
O43316
Q02548
Q9GZY1
Q9Y5I0
Q96QU1
Q9Y5E6
Q9Y5G8
Q9Y5G5
Q9Y5E1
Q9Y5F1
Q9Y5F0
Q9UN71
Q9Y5G0
Q9NRJ7
Q9H158
Q15645
Q9Y5H0
Q9Y5G9
Q9Y6V0
O95613
Q9Y5K3
Q99447
Q9BUL8
Q96RV3
Q9BRP1
Q15116
Q13370
P54750
Q01064
O60658
O76083
Q9NRA1
Q9Y2S7
Q9BY77
Q13087
Q8NCN5
Q9NUG6
Q15121
P01213
O15018
Q5VY43
P16284
Q9BY49
Q8N2H9
P36955
Q8IZL8
Q9UBM1
P13591
Q15788
P55160
Q9Y6Q9
Q9UI40
Q14686
O14777
Q9Y618
P56556
Q9P0J0
O43677
O43676
Q5TEU4
Q9NPP4
Q8TCU5
O60391
Q96D46
P08949
Q9HB89
Q8NC60
Q96MY1
Q15155
Q5JPE7
Q9BSC4
Q9BZE4
Q76FK4
Q99742
P46531
Q14207
A6NJU9
A6NHN6
P48145
Q9BY65
Q9Y5X5
O15130
Q7Z494
Q9NPH5
Q86UR1
Q8WTW4
P50391
Q9UFN0
Q9BS92
Q8N729
Q6W5P4
Q14916
O95436
Q13133
O00482
Q8N912
Q9NSY0
Q9H7Z3
Q9BQI9
Q9NQ35
O14786
Q9ULB1
O60462
Q9GZY0
Q9H1B4
O15381
Q8NGC3
Q149M9
Q8NGN5
Q8NGZ3
Q8NG92
P30954
Q6UWF7
Q8NHC4
Q9GZU5
O95156
A6ND48
Q9H208
Q8NH74
A6NM03
Q8NGL6
Q8NH70
Q6IF82
A6NND4
Q8NGB8
Q8NG77
Q8NH04
Q8NG76
Q8NH64
Q8NGX2
Q8NH67
A6NGY5
Q8NGK5
Q8NH53
Q8NGK0
Q9H342
Q6IF63
Q9H341
Q8NGH5
Q8NGJ8
Q8NGH8
Q9NZP5
Q8NGF4
Q86UD1
A6NDL8
Q8NGC1
Q8NG94
A6NL08
Q6IFN5
B2RN74
Q9Y6K5
Q16625
O60502
Q02218
P10515
Q9Y2G5
Q68BL7
Q68BL8
P0DN77
P04001
Q96CV9
P47884
P30953
O43749
Q8NHA8
P47890
Q8NGH3
O60431
Q8NGS3
O95006
Q8NGZ4
Q8NH94
Q9GZK4
Q8NGR2
Q8NGR8
Q9GZK6
Q8NGR9
Q8NH06
Q8NGT1
Q8NH16
Q8NG80
Q8NGY9
Q15619
Q8NG83
Q8NGF8
Q8NH03
Q96R45
Q6IEV9
Q8NHC8
Q8NGP0
Q96R09
Q8NH48
Q96R30
Q8NGF7
P58180
Q8NGN0
Q8NGJ1
Q9H210
Q8NGV0
O95221
Q8NGC2
Q8NGW1
Q8NGV6
Q8NGB9
Q13606
Q9NZP0
Q8NGD2
Q96R72
A6NET4
Q8NH42
Q8NGC5
Q8NH41
Q8NGP8
Q8NH43
Q8N162
Q8NGB6
Q8NGY6
Q8NGP2
Q8NGG1
Q8NGQ2
Q8NGN1
Q8NH05
Q8NH50
Q8NGG3
Q8NGX8
Q8NH69
P0C7N5
O76099
Q8NGU2
O95222
Q8NG95
Q96RD0
Q96RC9
Q15620
Q9GZM6
Q8NGM9
Q15617
Q96KW2
P30559
Q15391
Q96A73
O00398
Q9BTU6
Q86YP4
Q15102
Q9UP65
Q3MJ16
P32322
Q9NZ20
P14555
Q9BY11
Q9Y2J8
Q96GU1
Q5TC84
Q8TAK6
P13725
Q9UHM6
P41143
P35372
P03999
P0DN78
Q8NGP6
Q6IEU7
Q8NGD1
Q8N0Y3
Q8NGG0
Q8NH40
Q8NG75
Q8N148
Q8NH09
Q8NH49
O14581
O95007
Q8NGQ1
Q13416
Q9BRQ5
Q8NGG7
Q8WZ84
Q9BZF3
Q9BZF2
Q9BXB5
Q9BXW6
Q9NX31
Q9NPF4
Q8N2R0
Q9H4B0
Q9NRP0
Q86WC4
Q9HC10
Q5T2D3
Q6IE37
O95747
P32242
P14920
E9PI22
Q9H244
Q93086
Q06190
P47900
Q8WXI9
P04637
Q8IZE3
Q96DU9
Q9UNF0
P41586
Q7Z2X7
O60829
P09466
Q8NCC3
Q9BSG0
Q86WQ0
P49279
P22736
Q7Z6K4
Q92823
Q8IXM6
Q496H8
Q9NPD7
Q9NPI5
Q86YC3
Q8IZ57
Q9GZP1
Q9Y6Y0
O75147
Q56VL3
Q9BZK8
Q9BR26
A8MYP8
Q9UKG9
P36957
Q8IZS5
P08559
Q8N543
O00330
Q13516
Q96E52
O95948
A6NGQ2
Q86WS3
Q9H6K4
Q7Z2D5
Q6P1K2
Q86V59
Q8NA58
Q15126
Q13519
Q6XQN6
Q8TF01
Q96T60
P00491
Q12796
Q9UKI9
Q8WVV4
Q8NA72
Q6PEZ8
Q15063
A0JP26
Q9UKY4
Q9BZL4
P24666
P15309
Q07869
P05187
P48147
Q9H3Y8
P09923
O14830
P10619
Q8NEY8
Q8IXY8
Q8TCE9
O75688
O95428
O15355
Q7Z4L9
P86480
P86478
A6NEV1
Q8NAV1
O60813
Q5SWL7
O60831
O75915
Q5VT98
A3QJZ6
Q9Y520
A0A0G2JMD5
Q8NCQ7
O95521
O60811
Q5VXH5
Q5VWM5
Q96QH2
Q9NQX0
Q9NQW5
Q9NQV8
P10163
P57071
Q9NRG1
P49643
Q9UKN5
Q9BX97
A0A0J9YX94
Q8WZA1
Q96PV4
P27169
Q969H6
H3BUK9
Q6NUP7
O75170
Q5H9R7
P11117
P10696
Q9UKL6
O43586
P26678
P50897
P32119
Q13029
P30048
Q8TCU6
O43900
Q2TBC4
P30041
P04156
P49683
P16471
P04554
O60260
Q99935
P07737
Q92786
Q3B8N5
O60683
Q9Y5Y5
P10720
P17858
P08237
Q9BZM1
P18669
Q9UHJ9
Q96JS3
Q6P3X8
Q8N328
Q96DM1
Q8N0Y7
Q96S52
Q9Y237
Q13526
P12273
O00562
Q9HB20
Q9NW61
Q8WY50
Q9NZF1
P14923
Q6P1J6
P51178
Q96BZ4
Q8N7P1
P49763
A6NEE1
O14939
Q9NYT0
Q9Y3B1
O60240
Q96Q06
P02776
Q8N3E9
Q04941
Q9NRZ5
Q9NST1
O14495
Q5VZY2
Q9HBL7
P16885
Q9NRY6
Q9ULN7
Q8ND90
P11086
Q9NVS9
Q7Z5L7
Q15319
P78424
P51805
O15031
Q01453
P54278
A0A1B0GUJ8
Q9UL41
Q99640
P0CW24
Q9NPJ4
P09086
Q8NBT0
Q8TC44
Q7Z3K3
Q9UNA4
Q9UBT6
Q9H237
Q99575
Q9Y244
Q96T49
P36873
Q08209
P67775
O43447
Q9H2H8
Q5SGD2
P35813
Q9Y570
Q5JR12
Q6ZMI0
Q8N3J5
Q86XI6
Q86WC6
Q5R3F8
O00743
O96001
Q9UD71
Q8WVI7
Q32ZL2
Q5K4E3
Q15166
Q9NUX5
Q6S545
P0CG38
P0CG39
P62136
Q96C90
Q9NXH3
Q12972
P48454
P60510
E7EU14
Q86T03
P37231
Q4J6C6
P45877
Q9BZG2
Q08752
Q9H939
Q13427
Q96MI6
P49593
Q9ULR3
P53041
Q9H7J1
Q6ZSY5
O75864
Q8NI37
Q5VV67
Q5VTL8
O95522
Q5VWM3
Q5SWL8
Q6NWY9
Q5JSZ5
A6NGN4
Q86YV5
P78395
Q96NZ9
Q9NQV6
Q9H4Q4
P48634
Q06830
Q9HCU5
P49642
Q96MT3
Q9NNZ6
Q8TCD6
Q13492
Q9BRB3
Q9P1W9
Q9H307
Q9UKF7
Q00169
O00625
Q96BK5
Q9BZ71
Q9UG56
Q96J94
Q7Z3Z3
O75364
P42336
Q96S99
Q9H7P9
Q5SXH7
Q96PX9
Q8IVE3
Q7Z736
Q9H4M7
Q96KN3
A1L4L8
Q5JTB6
Q00722
Q8NHP8
Q15147
O15120
Q9NRZ7
Q9NQ66
O60568
P00747
O14494
Q8IY17
Q8N490
Q15165
A6NI47
Q9UHV8
Q96A00
P62140
O60927
Q9NY27
Q9UPN7
Q8N4L2
Q8TF05
Q9NPH0
Q9HAB8
O14829
Q15124
Q92696
Q9C0D0
O75167
P00439
Q16816
Q86UU1
Q86SQ0
P15735
Q7RTV0
Q53GA4
P80108
Q86V86
O94827
Q99959
Q86YW0
Q8N2A8
Q15149
Q00G26
Q96N28
Q6UQ28
O60664
Q15195
O94903
Q9NYY3
Q8N8W4
Q96AD5
O00168
O43660
O15162
Q9NRQ2
P13796
P13797
O60486
A0A1W2PS18
Q9NRX1
Q8TCS8
Q03052
P20265
P20264
Q8TEM1
P49335
Q01851
Q14863
Q9P215
P36871
Q96G03
P21810
Q8IZ21
Q86YI8
O94880
P78562
P78364
O43189
Q9BVI0
[truncated: 17,740 more rows]
