# Supplementary material for: Hidden in plain sight: what remains to be discovered in the eukaryotic proteome?
Source: Open Biol. 2019 Feb 20;9(2):180241. doi: 10.1098/rsob.180241 (PMC6395881; doi:10.1098/rsob.180241)
Supplement: Table S5 [file rsob180241supp6.tsv]

GOID	TERM	NUM_LIST_ANNOTATIONS	LIST_SIZE	CLUSTER_FREQUENCY	TOTAL_NUM_ANNOTATIONS	POPULATION_SIZE	GENOME_FREQUENCY	ANNOTATED_GENES
GO:0006810	transport	899	5914	15.20%	901	6439	13.99%	Q0080, Q0085, Q0130, YAL002W, YAL007C, YAL010C, YAL014C, YAL022C, YAL023C, YAL026C, YAL029C, YAL042W, YAL047C, YAL048C, YAL053W, YAL067C, YAR002C-A, YAR002W, YAR033W, YAR042W, YBL017C, YBL020W, YBL030C, YBL032W, YBL037W, YBL040C, YBL042C, YBL050W, YBL069W, YBL078C, YBL079W, YBL089W, YBL099W, YBL102W, YBL104C, YBR008C, YBR017C, YBR021W, YBR024W, YBR037C, YBR039W, YBR041W, YBR054W, YBR068C, YBR069C…
GO:0006351	transcription, DNA-templated	733	5914	12.39%	737	6439	11.45%	YAL001C, YAL013W, YAL019W, YAL021C, YAL034C, YAL040C, YAL043C, YAL051W, YAL056W, YAL068C, YAR002W, YAR003W, YAR014C, YBL005W, YBL006C, YBL008W, YBL014C, YBL016W, YBL021C, YBL025W, YBL052C, YBL054W, YBL066C, YBL079W, YBL093C, YBL103C, YBR009C, YBR010W, YBR020W, YBR033W, YBR034C, YBR049C, YBR050C, YBR060C, YBR066C, YBR081C, YBR083W, YBR088C, YBR089C-A, YBR095C, YBR097W, YBR103W, YBR111W-A, YBR112C,…
GO:0065003	protein-containing complex assembly	627	5914	10.60%	635	6439	9.86%	YAL001C, YAL010C, YAL026C, YAL032C, YAL034W-A, YAL035W, YAL039C, YAL047C, YAR014C, YBL007C, YBL008W, YBL014C, YBL022C, YBL023C, YBL034C, YBL059C-A, YBL074C, YBL079W, YBL093C, YBL105C, YBR009C, YBR010W, YBR024W, YBR037C, YBR044C, YBR048W, YBR055C, YBR060C, YBR065C, YBR079C, YBR081C, YBR083W, YBR089C-A, YBR102C, YBR108W, YBR120C, YBR123C, YBR127C, YBR152W, YBR173C, YBR185C, YBR195C, YBR198C, YBR202…
GO:0055085	transmembrane transport	460	5914	7.78%	463	6439	7.19%	Q0045, Q0055, Q0060, Q0065, Q0070, Q0080, Q0085, Q0130, Q0250, Q0275, YAL005C, YAL022C, YAL053W, YAL055W, YAL067C, YBL030C, YBL042C, YBL075C, YBL089W, YBL099W, YBR008C, YBR021W, YBR039W, YBR043C, YBR054W, YBR068C, YBR069C, YBR085W, YBR091C, YBR104W, YBR127C, YBR132C, YBR147W, YBR171W, YBR180W, YBR187W, YBR192W, YBR207W, YBR219C, YBR220C, YBR227C, YBR235W, YBR241C, YBR283C, YBR287W, YBR291C, YBR29…
GO:0006412	translation	459	5914	7.76%	770	6439	11.96%	Q0140, YAL003W, YAL005C, YAL016W, YAL017W, YAL035W, YAL036C, YBL013W, YBL027W, YBL032W, YBL038W, YBL071W-A, YBL072C, YBL076C, YBL080C, YBL087C, YBL090W, YBL092W, YBR031W, YBR048W, YBR061C, YBR079C, YBR084C-A, YBR101C, YBR118W, YBR120C, YBR121C, YBR122C, YBR143C, YBR146W, YBR181C, YBR185C, YBR189W, YBR191W, YBR212W, YBR246W, YBR251W, YBR261C, YBR268W, YBR271W, YBR282W, YCL037C, YCR003W, YCR024C, Y…
GO:0016192	vesicle-mediated transport	433	5914	7.32%	433	6439	6.72%	YAL002W, YAL005C, YAL007C, YAL014C, YAL024C, YAL026C, YAL030W, YAL042W, YAR002C-A, YAR014C, YAR031W, YAR033W, YAR042W, YBL007C, YBL037W, YBL040C, YBL047C, YBL050W, YBL075C, YBL078C, YBL101C, YBL102W, YBL106C, YBR002C, YBR005W, YBR059C, YBR080C, YBR097W, YBR102C, YBR109C, YBR131W, YBR160W, YBR164C, YBR172C, YBR207W, YBR210W, YBR214W, YBR246W, YBR254C, YBR288C, YBR302C, YCL001W, YCL008C, YCL034W, Y…
GO:0042254	ribosome biogenesis	401	5914	6.78%	477	6439	7.41%	YAL025C, YAL026C, YAL033W, YAL035W, YAL059W, YBL004W, YBL018C, YBL026W, YBL072C, YBR048W, YBR141C, YBR142W, YBR146W, YBR154C, YBR167C, YBR181C, YBR189W, YBR247C, YBR257W, YBR267W, YBR279W, YCL031C, YCL054W, YCL059C, YCR018C, YCR031C, YCR035C, YCR047C, YCR057C, YCR072C, YDL014W, YDL031W, YDL036C, YDL060W, YDL063C, YDL083C, YDL111C, YDL136W, YDL148C, YDL153C, YDL166C, YDL191W, YDL202W, YDL208W, YDL…
GO:0000278	mitotic cell cycle	399	5914	6.75%	399	6439	6.20%	YAL016W, YAL021C, YAL024C, YAL034W-A, YAL040C, YAL041W, YAL047C, YAR019C, YBL008W, YBL009W, YBL023C, YBL031W, YBL051C, YBL063W, YBL097W, YBL105C, YBR017C, YBR038W, YBR088C, YBR098W, YBR107C, YBR133C, YBR135W, YBR158W, YBR160W, YBR170C, YBR210W, YBR214W, YBR215W, YBR267W, YBR274W, YBR279W, YCL014W, YCL016C, YCL024W, YCL029C, YCL061C, YCR002C, YCR008W, YCR038C, YCR047C, YCR063W, YCR086W, YDL003W, Y…
GO:0023052	signaling	361	5914	6.10%	363	6439	5.64%	YAL017W, YAL023C, YAL024C, YAL041W, YAL048C, YAL055W, YAL056W, YAR019C, YBL009W, YBL016W, YBL047C, YBL056W, YBL060W, YBL088C, YBL103C, YBL104C, YBL105C, YBR028C, YBR077C, YBR097W, YBR103W, YBR109C, YBR140C, YBR162W-A, YBR203W, YBR260C, YBR264C, YBR270C, YBR274W, YBR276C, YCL014W, YCL024W, YCL032W, YCL058C, YCL058W-A, YCR008W, YCR027C, YCR033W, YCR038C, YCR073C, YCR075W-A, YDL006W, YDL025C, YDL035…
GO:0006629	lipid metabolic process	347	5914	5.87%	347	6439	5.39%	YAL009W, YAL013W, YAL051W, YAL053W, YAR035W, YBL011W, YBL015W, YBL039C, YBL060W, YBL082C, YBL091C-A, YBR002C, YBR003W, YBR004C, YBR026C, YBR029C, YBR036C, YBR041W, YBR042C, YBR058C-A, YBR070C, YBR086C, YBR109C, YBR110W, YBR112C, YBR129C, YBR159W, YBR160W, YBR161W, YBR177C, YBR183W, YBR204C, YBR243C, YBR265W, YCL004W, YCL026C-A, YCL052C, YCR017C, YCR034W, YCR044C, YCR048W, YCR068W, YCR084C, YDL015…
GO:0006325	chromatin organization	345	5914	5.83%	345	6439	5.36%	YAL011W, YAL013W, YAL019W, YAL034C, YAL051W, YAL054C, YAR002W, YAR003W, YBL002W, YBL003C, YBL006C, YBL008W, YBL032W, YBL052C, YBL079W, YBL088C, YBR009C, YBR010W, YBR034C, YBR060C, YBR081C, YBR088C, YBR089C-A, YBR095C, YBR103W, YBR111W-A, YBR112C, YBR133C, YBR135W, YBR136W, YBR160W, YBR175W, YBR195C, YBR198C, YBR202W, YBR215W, YBR231C, YBR245C, YBR258C, YBR275C, YBR278W, YBR279W, YBR289W, YCL010C,…
GO:1901135	carbohydrate derivative metabolic process	339	5914	5.73%	340	6439	5.28%	Q0045, Q0060, Q0065, Q0070, Q0080, Q0085, Q0105, Q0130, Q0250, Q0275, YAL038W, YAL054C, YAR015W, YBL015W, YBL039C, YBL045C, YBL061C, YBL068W, YBL082C, YBL099W, YBR004C, YBR023C, YBR036C, YBR038W, YBR039W, YBR110W, YBR111C, YBR117C, YBR127C, YBR145W, YBR161W, YBR196C, YBR199W, YBR205W, YBR221C, YBR229C, YBR242W, YBR252W, YCL005W-A, YCL040W, YCL043C, YCL050C, YCL052C, YCR012W, YCR017C, YCR044C, YCR…
GO:0016071	mRNA metabolic process	324	5914	5.48%	331	6439	5.14%	Q0050, Q0055, Q0060, Q0065, Q0070, Q0110, Q0115, Q0120, Q0160, YAL021C, YAL032C, YAL033W, YAL043C, YBL018C, YBL026W, YBL032W, YBL051C, YBL074C, YBL105C, YBR055C, YBR057C, YBR065C, YBR102C, YBR111W-A, YBR119W, YBR120C, YBR152W, YBR160W, YBR167C, YBR188C, YBR212W, YBR236C, YBR237W, YBR257W, YBR279W, YCL001W-A, YCL001W-B, YCL011C, YCR020C-A, YCR035C, YCR063W, YCR077C, YCR093W, YDL030W, YDL043C, YDL0…
GO:0071554	cell wall organization or biogenesis	308	5914	5.21%	308	6439	4.78%	YAL018C, YAL023C, YAL053W, YAL068C, YAR020C, YBL043W, YBL061C, YBL068W, YBL101C, YBL105C, YBL108C-A, YBR005W, YBR015C, YBR023C, YBR038W, YBR043C, YBR045C, YBR067C, YBR076W, YBR078W, YBR180W, YBR199W, YBR205W, YBR229C, YBR301W, YCL005W-A, YCL048W, YCL051W, YCL058C, YCR017C, YCR032W, YCR045C, YCR089W, YCR104W, YDL029W, YDL047W, YDL049C, YDL055C, YDL093W, YDL095W, YDL159W, YDL203C, YDL222C, YDL239C,…
GO:0006281	DNA repair	301	5914	5.09%	301	6439	4.67%	YAL015C, YAL019W, YAL027W, YAR002W, YAR007C, YBL003C, YBL019W, YBL023C, YBL088C, YBR010W, YBR073W, YBR088C, YBR089C-A, YBR098W, YBR114W, YBR136W, YBR160W, YBR163W, YBR202W, YBR223C, YBR228W, YBR272C, YBR275C, YBR278W, YBR279W, YBR289W, YCL061C, YCR014C, YCR066W, YCR092C, YDL002C, YDL003W, YDL013W, YDL017W, YDL020C, YDL042C, YDL047W, YDL059C, YDL070W, YDL074C, YDL084W, YDL102W, YDL105W, YDL116W, Y…
GO:0055086	nucleobase-containing small molecule metabolic process	298	5914	5.04%	299	6439	4.64%	Q0045, Q0060, Q0065, Q0070, Q0080, Q0085, Q0105, Q0130, Q0250, Q0275, YAL038W, YAL054C, YAR015W, YBL011W, YBL015W, YBL039C, YBL045C, YBL068W, YBL098W, YBL099W, YBR029C, YBR039W, YBR084W, YBR117C, YBR127C, YBR145W, YBR196C, YBR221C, YBR242W, YBR252W, YCL040W, YCL047C, YCL050C, YCR012W, YCR026C, YCR073W-A, YDL004W, YDL021W, YDL022W, YDL045C, YDL052C, YDL055C, YDL066W, YDL067C, YDL078C, YDL085W, YDL…
GO:0030163	protein catabolic process	294	5914	4.97%	294	6439	4.57%	YAL005C, YAL023C, YAL058W, YBL022C, YBL041W, YBL057C, YBL058W, YBL067C, YBL075C, YBL084C, YBR058C, YBR082C, YBR101C, YBR105C, YBR114W, YBR133C, YBR139W, YBR158W, YBR160W, YBR169C, YBR170C, YBR173C, YBR201W, YBR227C, YBR273C, YBR280C, YBR286W, YBR290W, YBR302C, YCL008C, YCL039W, YCL043C, YCL044C, YCL047C, YCL052C, YDL007W, YDL008W, YDL013W, YDL079C, YDL095W, YDL097C, YDL122W, YDL126C, YDL132W, YDL…
GO:0005975	carbohydrate metabolic process	293	5914	4.95%	296	6439	4.60%	YAL013W, YAL017W, YAL038W, YBL058W, YBL061C, YBR001C, YBR015C, YBR018C, YBR019C, YBR020W, YBR023C, YBR056W, YBR058C, YBR105C, YBR126C, YBR145W, YBR149W, YBR160W, YBR196C, YBR218C, YBR221C, YBR229C, YBR239C, YBR289W, YBR297W, YBR298C, YBR299W, YCL018W, YCL039W, YCL040W, YCR005C, YCR012W, YCR036W, YCR073W-A, YDL021W, YDL022W, YDL049C, YDL066W, YDL078C, YDL085W, YDL189W, YDL236W, YDL240W, YDL246C, Y…
GO:0007005	mitochondrion organization	276	5914	4.67%	276	6439	4.29%	YAL005C, YAL008W, YAL010C, YAL015C, YAL048C, YBL022C, YBL059C-A, YBL078C, YBL103C, YBR044C, YBR091C, YBR120C, YBR163W, YBR179C, YBR185C, YBR192W, YBR212W, YBR217W, YBR227C, YBR230C, YBR262C, YBR269C, YCL057C-A, YCR028C-A, YCR065W, YCR079W, YDL006W, YDL029W, YDL069C, YDL107W, YDL113C, YDL120W, YDL142C, YDL149W, YDL198C, YDL217C, YDL239C, YDR022C, YDR065W, YDR077W, YDR079W, YDR148C, YDR150W, YDR185…
GO:0032502	developmental process	275	5914	4.65%	275	6439	4.27%	YAL005C, YAL009W, YAL018C, YAL029C, YAL051W, YBL066C, YBR009C, YBR010W, YBR040W, YBR057C, YBR083W, YBR130C, YBR180W, YBR200W, YBR250W, YBR268W, YBR273C, YBR278W, YCL024W, YCL027W, YCL048W, YCL066W, YCL067C, YCR002C, YCR039C, YCR040W, YCR045C, YCR065W, YCR084C, YCR089W, YCR097W, YDL001W, YDL035C, YDL042C, YDL047W, YDL070W, YDL222C, YDL223C, YDL227C, YDL239C, YDL240W, YDR026C, YDR074W, YDR085C, YDR…
GO:0007010	cytoskeleton organization	272	5914	4.60%	272	6439	4.22%	YAL003W, YAL020C, YAL041W, YAL047C, YAR014C, YAR019C, YBL007C, YBL031W, YBL034C, YBL063W, YBL105C, YBR038W, YBR059C, YBR108W, YBR109C, YBR118W, YBR160W, YBR170C, YBR233W-A, YBR234C, YCL024W, YCL029C, YCL034W, YCR002C, YCR009C, YCR030C, YCR065W, YCR088W, YDL028C, YDL029W, YDL047W, YDL064W, YDL126C, YDL127W, YDL134C, YDL135C, YDL155W, YDL161W, YDL188C, YDL222C, YDL225W, YDL226C, YDR016C, YDR063W, Y…
GO:0051186	cofactor metabolic process	268	5914	4.53%	268	6439	4.16%	YAL038W, YAL044W-A, YAL054C, YBL015W, YBL098W, YBR003W, YBR035C, YBR084W, YBR117C, YBR145W, YBR176W, YBR196C, YBR213W, YBR221C, YBR263W, YBR281C, YCL017C, YCL040W, YCL047C, YCR008W, YCR012W, YCR073W-A, YDL021W, YDL022W, YDL045C, YDL066W, YDL078C, YDL085W, YDL119C, YDL120W, YDL205C, YDL215C, YDL244W, YDR044W, YDR047W, YDR050C, YDR081C, YDR135C, YDR148C, YDR196C, YDR197W, YDR204W, YDR232W, YDR236C,…
GO:0006520	cellular amino acid metabolic process	257	5914	4.35%	259	6439	4.02%	YAL012W, YAL044C, YAL062W, YBL039C, YBL076C, YBL080C, YBL098W, YBR006W, YBR084W, YBR115C, YBR121C, YBR145W, YBR166C, YBR208C, YBR213W, YBR248C, YBR249C, YBR263W, YCL009C, YCL018W, YCL030C, YCL064C, YCR005C, YCR024C, YCR053W, YCR054C, YDL066W, YDL080C, YDL106C, YDL131W, YDL168W, YDL170W, YDL171C, YDL182W, YDL215C, YDL219W, YDR007W, YDR019C, YDR023W, YDR034C, YDR035W, YDR036C, YDR037W, YDR044W, YDR…
GO:0022414	reproductive process	243	5914	4.11%	243	6439	3.77%	YAL020C, YAL029C, YAR007C, YAR019C, YBL009W, YBL085W, YBR009C, YBR010W, YBR057C, YBR073W, YBR088C, YBR098W, YBR107C, YBR130C, YBR136W, YBR160W, YBR175W, YBR186W, YBR211C, YBR250W, YBR267W, YCL024W, YCL055W, YCL066W, YCL067C, YCR010C, YCR039C, YCR040W, YCR084C, YCR086W, YCR092C, YCR097W, YDL001W, YDL017W, YDL074C, YDL134C, YDL188C, YDL227C, YDL239C, YDR004W, YDR014W-A, YDR052C, YDR076W, YDR097C, Y…
GO:0007059	chromosome segregation	227	5914	3.84%	227	6439	3.53%	YAL016W, YAL024C, YAL031C, YAL034W-A, YAL047C, YAR018C, YBL008W, YBL031W, YBL058W, YBL063W, YBL079W, YBL097W, YBR073W, YBR087W, YBR088C, YBR098W, YBR107C, YBR156C, YBR160W, YBR211C, YBR214W, YBR233W-A, YBR245C, YCL016C, YCL029C, YCL061C, YCR041W, YCR086W, YDL003W, YDL008W, YDL017W, YDL028C, YDL042C, YDL064W, YDL126C, YDL134C, YDL139C, YDL154W, YDL160C-A, YDL188C, YDR014W, YDR014W-A, YDR016C, YDR0…
GO:0006091	generation of precursor metabolites and energy	225	5914	3.80%	225	6439	3.49%	Q0045, Q0055, Q0060, Q0065, Q0070, Q0105, Q0110, Q0115, Q0250, Q0275, YAL017W, YAL038W, YAL054C, YBL021C, YBL030C, YBL045C, YBL058W, YBL071W-A, YBL099W, YBR011C, YBR014C, YBR026C, YBR085W, YBR145W, YBR160W, YBR196C, YBR221C, YBR238C, YBR243C, YCL035C, YCL040W, YCR004C, YCR005C, YCR012W, YDL010W, YDL021W, YDL066W, YDL067C, YDL078C, YDL085W, YDL178W, YDR028C, YDR031W, YDR050C, YDR081C, YDR098C, YDR…
GO:0070647	protein modification by small protein conjugation or removal	214	5914	3.62%	214	6439	3.32%	YAL005C, YAL055W, YAR002W, YAR007C, YBL067C, YBL084C, YBR058C, YBR082C, YBR111W-A, YBR114W, YBR165W, YBR279W, YBR280C, YBR296C-A, YCL008C, YCR066W, YDL008W, YDL013W, YDL064W, YDL074C, YDL091C, YDL105W, YDL122W, YDL126C, YDL132W, YDL147W, YDL165W, YDL190C, YDL216C, YDR054C, YDR059C, YDR069C, YDR092W, YDR099W, YDR118W, YDR131C, YDR139C, YDR143C, YDR177W, YDR179C, YDR255C, YDR260C, YDR265W, YDR266C,…
GO:0006310	DNA recombination	205	5914	3.47%	252	6439	3.91%	Q0050, Q0055, Q0060, Q0065, Q0070, Q0075, Q0160, R0010W, YAR007C, YBL023C, YBR073W, YBR098W, YBR136W, YBR160W, YBR186W, YBR202W, YBR228W, YBR279W, YBR289W, YCR092C, YDL002C, YDL003W, YDL017W, YDL042C, YDL059C, YDL074C, YDL083C, YDL105W, YDL154W, YDL160C-A, YDL164C, YDL185W, YDL227C, YDR004W, YDR013W, YDR014W-A, YDR075W, YDR076W, YDR078C, YDR097C, YDR110W, YDR113C, YDR138W, YDR180W, YDR191W, YDR20…
GO:0006605	protein targeting	200	5914	3.38%	201	6439	3.12%	YAL002W, YAL005C, YAL010C, YAL055W, YBL017C, YBL069W, YBL075C, YBL078C, YBR091C, YBR097W, YBR105C, YBR106W, YBR131W, YBR137W, YBR164C, YBR171W, YBR227C, YBR230C, YBR283C, YBR288C, YBR290W, YCL008C, YDL022W, YDL065C, YDL092W, YDL100C, YDL142C, YDL217C, YDR086C, YDR126W, YDR142C, YDR200C, YDR244W, YDR252W, YDR264C, YDR265W, YDR292C, YDR329C, YDR459C, YDR495C, YEL020W-A, YEL027W, YEL030W, YEL052W, Y…
GO:0061024	membrane organization	199	5914	3.36%	199	6439	3.09%	YAL009W, YAL010C, YAL014C, YAL026C, YAL030W, YBL020W, YBL050W, YBL058W, YBL069W, YBL078C, YBL091C-A, YBR040W, YBR080C, YBR086C, YBR091C, YBR109C, YBR148W, YBR185C, YBR262C, YCL057C-A, YCR009C, YCR067C, YCR068W, YCR091W, YCR094W, YDL058W, YDL077C, YDL100C, YDL107W, YDL126C, YDL142C, YDL195W, YDL217C, YDL239C, YDR069C, YDR080W, YDR093W, YDR104C, YDR164C, YDR189W, YDR322C-A, YDR323C, YDR326C, YDR372…
GO:0006399	tRNA metabolic process	198	5914	3.35%	200	6439	3.11%	YAL020C, YAL033W, YAL043C, YAR008W, YBL013W, YBL018C, YBL024W, YBL026W, YBL071W-A, YBL076C, YBL080C, YBR022W, YBR061C, YBR121C, YBR154C, YBR167C, YBR257W, YCL017C, YCR024C, YCR035C, YDL006W, YDL033C, YDL036C, YDL047W, YDL051W, YDL104C, YDL111C, YDL112W, YDL150W, YDL175C, YDL201W, YDL219W, YDR023W, YDR037W, YDR045C, YDR120C, YDR165W, YDR267C, YDR268W, YDR280W, YDR341C, YDR378C, YDR463W, YDR478W, Y…
GO:0006914	autophagy	189	5914	3.20%	189	6439	2.94%	YAL008W, YAR042W, YBL050W, YBL058W, YBL078C, YBL103C, YBL105C, YBR077C, YBR080C, YBR097W, YBR109C, YBR128C, YBR131W, YBR139W, YBR164C, YBR217W, YBR254C, YCL038C, YCR068W, YCR079W, YDL019C, YDL077C, YDL113C, YDL126C, YDL134C, YDL137W, YDL149W, YDL188C, YDL192W, YDR022C, YDR080W, YDR108W, YDR170C, YDR173C, YDR246W, YDR252W, YDR283C, YDR300C, YDR435C, YDR472W, YDR477W, YDR484W, YEL009C, YEL013W, YEL…
GO:0006913	nucleocytoplasmic transport	181	5914	3.06%	181	6439	2.81%	YAL005C, YAL059W, YAR002W, YBL016W, YBL051C, YBL079W, YBR017C, YBR034C, YBR109C, YBR111W-A, YBR118W, YBR165W, YBR247C, YBR267W, YCL011C, YCR035C, YCR047C, YCR073W-A, YDL063C, YDL084W, YDL088C, YDL115C, YDL116W, YDL207W, YDL229W, YDR002W, YDR091C, YDR101C, YDR138W, YDR159W, YDR192C, YDR335W, YDR361C, YDR363W-A, YDR381W, YDR395W, YDR432W, YDR450W, YDR457W, YER004W, YER006W, YER009W, YER036C, YER063…
GO:0006260	DNA replication	156	5914	2.64%	156	6439	2.42%	YAL013W, YAL015C, YAL021C, YAR007C, YBL023C, YBL035C, YBR057C, YBR060C, YBR087W, YBR088C, YBR098W, YBR136W, YBR160W, YBR202W, YBR228W, YBR274W, YBR275C, YBR276C, YBR278W, YCL016C, YCL061C, YCR028C-A, YCR092C, YDL017W, YDL042C, YDL074C, YDL101C, YDL102W, YDL160C-A, YDL164C, YDR013W, YDR052C, YDR054C, YDR069C, YDR097C, YDR099W, YDR110W, YDR121W, YDR217C, YDR226W, YDR279W, YDR296W, YDR303C, YDR310C,…
GO:0140053	mitochondrial gene expression	152	5914	2.57%	193	6439	3.00%	Q0050, Q0055, Q0115, Q0120, Q0140, YBL038W, YBL080C, YBL090W, YBR120C, YBR121C, YBR122C, YBR146W, YBR185C, YBR251W, YBR268W, YBR282W, YCL017C, YCR003W, YCR024C, YCR046C, YCR071C, YDL033C, YDL044C, YDL045W-A, YDL069C, YDL104C, YDL202W, YDR041W, YDR115W, YDR116C, YDR175C, YDR194C, YDR197W, YDR237W, YDR268W, YDR296W, YDR322W, YDR337W, YDR341C, YDR347W, YDR350C, YDR405W, YDR462W, YDR494W, YEL050C, YE…
GO:0008380	RNA splicing	145	5914	2.45%	151	6439	2.35%	Q0060, Q0065, Q0070, Q0110, Q0115, Q0120, Q0160, YAL032C, YAR008W, YBL026W, YBL074C, YBR022W, YBR055C, YBR065C, YBR102C, YBR119W, YBR152W, YBR188C, YBR237W, YCR020C-A, YCR063W, YDL006W, YDL030W, YDL043C, YDL084W, YDL087C, YDL098C, YDL209C, YDL224C, YDR088C, YDR163W, YDR194C, YDR235W, YDR240C, YDR243C, YDR364C, YDR378C, YDR416W, YDR432W, YDR473C, YDR482C, YEL026W, YER013W, YER029C, YER112W, YER146…
GO:0006790	sulfur compound metabolic process	142	5914	2.40%	142	6439	2.21%	YAL012W, YAL044W-A, YAL054C, YBL015W, YBR084W, YBR092C, YBR213W, YBR221C, YBR240C, YBR281C, YCL017C, YCR008W, YCR020C, YDL080C, YDL120W, YDL244W, YDR081C, YDR135C, YDR148C, YDR158W, YDR253C, YDR267C, YDR380W, YDR465C, YDR502C, YDR513W, YEL038W, YER043C, YER048W-A, YER052C, YER091C, YER163C, YER178W, YFL058W, YFL060C, YFR030W, YFR044C, YFR055W, YGL018C, YGL091C, YGL125W, YGL184C, YGL202W, YGR012W,…
GO:0140013	meiotic nuclear division	133	5914	2.25%	133	6439	2.07%	YAR007C, YBR073W, YBR098W, YBR103W, YBR107C, YBR136W, YBR160W, YBR186W, YCR086W, YCR092C, YDL017W, YDL154W, YDL155W, YDL160C-A, YDL194W, YDR014W-A, YDR052C, YDR075W, YDR113C, YDR150W, YDR155C, YDR254W, YDR285W, YDR318W, YDR325W, YDR386W, YDR439W, YDR440W, YDR446W, YER095W, YER106W, YER173W, YER179W, YFL003C, YFL037W, YFR012W, YFR027W, YFR031C, YGL033W, YGL071W, YGL116W, YGL127C, YGL158W, YGL183C,…
GO:0007163	establishment or maintenance of cell polarity	126	5914	2.13%	126	6439	1.96%	YAL041W, YAR042W, YBL106C, YBR200W, YBR210W, YCL014W, YCR002C, YCR038C, YCR047C, YCR057C, YCR063W, YDL019C, YDL127W, YDL179W, YDL225W, YDR093W, YDR126W, YDR184C, YDR309C, YDR361C, YDR420W, YDR477W, YEL029C, YER014C-A, YER093C, YER114C, YER118C, YER120W, YER149C, YER155C, YER166W, YFL034C-B, YFL039C, YGL054C, YGL155W, YGL174W, YGL216W, YGR014W, YGR041W, YGR058W, YGR152C, YGR262C, YHL007C, YHR001W,…
GO:0000747	conjugation with cellular fusion	122	5914	2.06%	122	6439	1.89%	YAL026C, YBL016W, YBR040W, YBR081C, YBR095C, YBR109C, YBR200W, YCL014W, YCL027W, YCL029C, YCL032W, YCL055W, YCL058C, YCL058W-A, YCR009C, YCR089W, YCR091W, YCR093W, YDL006W, YDL100C, YDL159W, YDL165W, YDL214C, YDL216C, YDL223C, YDL240W, YDR085C, YDR093W, YDR103W, YDR179C, YDR200C, YDR264C, YDR312W, YDR356W, YDR461W, YER124C, YER125W, YER149C, YER166W, YFL026W, YFR008W, YFR022W, YGL032C, YGL089C, Y…
GO:0030437	ascospore formation	118	5914	2.00%	118	6439	1.83%	YAL018C, YAL056W, YAL068C, YBL058W, YBR023C, YBR043C, YBR045C, YBR107C, YBR126C, YBR148W, YBR180W, YCL048W, YCR045C, YDL029W, YDL222C, YDL239C, YDR027C, YDR099W, YDR104C, YDR126W, YDR155C, YDR208W, YDR218C, YDR260C, YDR273W, YDR402C, YDR403W, YDR512C, YDR516C, YDR522C, YDR523C, YER020W, YER046W, YER096W, YER115C, YER132C, YER133W, YER177W, YER180C, YFL005W, YFL039C, YFR039C, YGL054C, YGL099W, YGL…
GO:0055065	metal ion homeostasis	116	5914	1.96%	116	6439	1.80%	YAL053W, YBR024W, YBR036C, YBR037C, YBR127C, YBR187W, YBR207W, YBR235W, YBR295W, YCL017C, YCL073C, YCR044C, YDL120W, YDL128W, YDL198C, YDR098C, YDR107C, YDR151C, YDR205W, YDR270W, YDR376W, YDR436W, YDR492W, YDR506C, YDR515W, YDR534C, YEL027W, YEL031W, YEL065W, YER053C, YER113C, YER145C, YER174C, YFL041W, YFL050C, YGL006W, YGL071W, YGL155W, YGL166W, YGL167C, YGR029W, YGR169C-A, YGR257C, YHL040C, Y…
GO:0006457	protein folding	110	5914	1.86%	112	6439	1.74%	YAL005C, YAL053W, YAL058W, YBL075C, YBR072W, YBR155W, YBR169C, YBR227C, YBR269C, YCL043C, YCL045C, YCR060W, YDL100C, YDL143W, YDL212W, YDL229W, YDR155C, YDR168W, YDR183W, YDR188W, YDR212W, YDR214W, YDR252W, YDR258C, YDR304C, YDR453C, YDR493W, YDR518W, YEL003W, YEL030W, YER007W, YER048C, YER103W, YER140W, YFL016C, YFR041C, YGL231C, YGR078C, YGR132C, YGR142W, YGR231C, YGR285C, YHR034C, YHR057C, YHR…
GO:0000910	cytokinesis	107	5914	1.81%	107	6439	1.66%	YAL041W, YAR014C, YAR019C, YBL047C, YBL105C, YBR038W, YBR156C, YBR210W, YCL014W, YCR002C, YCR038C, YCR047C, YCR063W, YDL117W, YDL225W, YDR184C, YDR195W, YDR218C, YDR245W, YDR420W, YEL029C, YER014C-A, YER133W, YER149C, YFL005W, YFL039C, YFR028C, YGL054C, YGL106W, YGL174W, YGR014W, YGR040W, YGR041W, YGR058W, YGR059W, YGR092W, YGR152C, YGR221C, YGR238C, YGR262C, YHL007C, YHL027W, YHR023W, YHR030C, Y…
GO:0051604	protein maturation	86	5914	1.45%	86	6439	1.34%	YAL044C, YAL044W-A, YAL046C, YBL091C, YBR106W, YBR139W, YCL052C, YCR008W, YCR020C-A, YCR068W, YDL040C, YDL185W, YDL227C, YDR080W, YDR231C, YDR410C, YEL053C, YER017C, YER078C, YFR021W, YGL018C, YGL045W, YGR071C, YGR101W, YGR147C, YHR013C, YHR024C, YHR028C, YHR068W, YHR175W, YIL128W, YIR022W, YIR042C, YJL046W, YJL156C, YJR010C-A, YJR070C, YJR117W, YJR122W, YKL019W, YKL040C, YKL100C, YKL134C, YLL009…
GO:0032200	telomere organization	83	5914	1.40%	84	6439	1.30%	YAR003W, YAR007C, YBL032W, YBL035C, YBL088C, YBR136W, YBR160W, YBR175W, YBR233W, YBR275C, YCL011C, YCL061C, YDL002C, YDL013W, YDL059C, YDL074C, YDL220C, YDR004W, YDR082W, YDR206W, YDR369C, YDR499W, YDR545W, YER092W, YER095W, YER116C, YER133W, YER190W, YFR027W, YGL058W, YGL150C, YGL163C, YGL169W, YGL175C, YGR042W, YGR099W, YGR262C, YGR280C, YGR296W, YHR031C, YHR119W, YHR164C, YHR167W, YIL009C-A, Y…
GO:0007124	pseudohyphal growth	79	5914	1.34%	80	6439	1.24%	YAL056W, YBR057C, YBR066C, YBR083W, YCL047C, YCR093W, YDL024C, YDL035C, YDL159W, YDL230W, YDR043C, YDR099W, YDR107C, YDR207C, YDR251W, YDR392W, YDR422C, YDR477W, YDR480W, YDR497C, YER020W, YER027C, YER110C, YER113C, YER129W, YER149C, YER177W, YER178W, YGL192W, YGL197W, YGL208W, YGR249W, YHL007C, YHL023C, YHR073W, YHR082C, YHR084W, YHR111W, YHR143W, YIL049W, YIL131C, YIR019C, YJR090C, YJR094C, YJR…
GO:0006486	protein glycosylation	77	5914	1.30%	77	6439	1.20%	YAL023C, YBL082C, YBR002C, YBR015C, YBR070C, YBR110W, YBR162W-A, YBR199W, YBR205W, YBR243C, YDL055C, YDL093W, YDL095W, YDL193W, YDL232W, YDR245W, YDR307W, YDR414C, YDR483W, YEL002C, YEL036C, YEL042W, YER001W, YER003C, YER005W, YFL045C, YGL022W, YGL027C, YGL038C, YGL047W, YGL065C, YGL226C-A, YGL257C, YGR036C, YGR199W, YGR227W, YHR181W, YHR204W, YIL014W, YIL049W, YIL085C, YJL002C, YJL139C, YJL183W,…
GO:0006575	cellular modified amino acid metabolic process	61	5914	1.03%	61	6439	0.95%	YAL013W, YAR035W, YBR029C, YBR084W, YBR176W, YBR263W, YBR281C, YCR068W, YDL120W, YDR135C, YDR197W, YDR207C, YDR465C, YDR513W, YER024W, YER026C, YER043C, YER163C, YER183C, YFR044C, YGL125W, YGR154C, YGR204W, YGR209C, YGR267C, YHR063C, YIL145C, YIR038C, YJL101C, YKL132C, YKL184W, YKL215C, YKR076W, YKR080W, YLL060C, YLL062C, YLR058C, YLR146C, YLR299W, YML004C, YML042W, YMR020W, YMR113W, YMR169C, YMR…
GO:0006766	vitamin metabolic process	60	5914	1.01%	60	6439	0.93%	YBL033C, YBR035C, YBR084W, YBR092C, YBR153W, YBR176W, YBR240C, YBR256C, YBR263W, YCR020C, YDL080C, YDL244W, YDR081C, YDR197W, YDR236C, YDR487C, YEL029C, YFL058W, YFL059W, YFL060C, YGR017W, YGR144W, YGR267C, YGR286C, YHR063C, YIL145C, YJR156C, YKL184W, YLL027W, YLR058C, YLR146C, YLR231C, YLR456W, YMR020W, YMR095C, YMR096W, YMR169C, YMR170C, YMR289W, YNL256W, YNL332W, YNL333W, YNL334C, YNR027W, YNR…
GO:0007031	peroxisome organization	52	5914	0.88%	52	6439	0.81%	YAL055W, YBR168W, YCL056C, YDL022W, YDL065C, YDL204W, YDR142C, YDR216W, YDR233C, YDR244W, YDR265W, YDR329C, YDR479C, YEL052W, YER048C, YFR004W, YGL115W, YGL153W, YGR004W, YGR077C, YGR133W, YGR239C, YHR150W, YHR160C, YIL065C, YIR004W, YJL112W, YJL210W, YKL026C, YKL197C, YKR001C, YKR036C, YLL001W, YLR191W, YLR324W, YLR440C, YMR018W, YMR026C, YMR163C, YMR204C, YNL214W, YNL258C, YNL329C, YOL044W, YOL…
GO:0016074	snoRNA metabolic process	52	5914	0.88%	59	6439	0.92%	YAL033W, YBL018C, YBR167C, YBR257W, YBR279W, YCR035C, YDL014W, YDL111C, YDL175C, YDR195W, YDR280W, YGL173C, YGL244W, YGR030C, YGR095C, YGR156W, YGR158C, YGR195W, YGR280C, YHR040W, YHR062C, YHR069C, YHR081W, YHR089C, YIL079C, YIR015W, YJL050W, YKL018W, YKL149C, YKR002W, YLR175W, YLR277C, YLR323C, YLR430W, YMR239C, YMR290C, YNL221C, YNL222W, YNL232W, YNL251C, YNL282W, YNL299W, YNR011C, YOL021C, YOL…
GO:0140056	organelle localization by membrane tethering	46	5914	0.78%	46	6439	0.71%	YAL010C, YAL014C, YAL048C, YBR080C, YBR102C, YBR131W, YDL058W, YDR164C, YDR166C, YDR179W-A, YDR189W, YDR323C, YDR468C, YEL013W, YER008C, YFL005W, YFL038C, YGL095C, YGL124C, YGL212W, YGL219C, YGL233W, YHR195W, YJL085W, YJL204C, YKL079W, YLL006W, YLR026C, YLR148W, YLR166C, YLR396C, YML072C, YML104C, YMR183C, YMR231W, YNL087W, YNR049C, YOL009C, YOL018C, YOR036W, YOR086C, YOR106W, YOR177C, YOR326W, Y…
GO:0098754	detoxification	40	5914	0.68%	40	6439	0.62%	YBL064C, YBR014C, YBR024W, YBR037C, YBR244W, YCL035C, YDL010W, YDL168W, YDR256C, YDR347W, YDR353W, YDR453C, YDR513W, YEL066W, YGR088W, YGR154C, YHR008C, YHR053C, YHR055C, YHR106W, YIL010W, YIL160C, YIR037W, YIR038C, YJL068C, YJR101W, YJR104C, YJR111C, YKL026C, YKL086W, YKR066C, YKR076W, YLL063C, YLR109W, YLR364W, YML028W, YMR038C, YNL229C, YPL091W, YPR193C
GO:0009636	response to toxic substance	36	5914	0.61%	36	6439	0.56%	YAR050W, YBL024W, YBR126C, YCR021C, YDL190C, YDR216W, YDR256C, YER028C, YFL052W, YFL053W, YGR088W, YGR177C, YGR234W, YGR263C, YHL010C, YHR141C, YJL101C, YJR109C, YKL062W, YKR071C, YML070W, YML127W, YMR037C, YMR074C, YNL162W, YNL239W, YNL241C, YNR064C, YOL002C, YOL052C-A, YOL081W, YOR153W, YPL270W, YPR026W, YPR048W, YPR093C
GO:0006915	apoptotic process	35	5914	0.59%	35	6439	0.54%	YBL030C, YBL055C, YBL088C, YBR126C, YDL003W, YDR099W, YDR326C, YDR412W, YER177W, YFL010C, YGL160W, YGL203C, YGR098C, YGR192C, YHL007C, YHR179W, YIL065C, YIL097W, YJL208C, YJR009C, YJR089W, YLR011W, YLR150W, YLR259C, YML078W, YML120C, YMR095C, YNL055C, YNL123W, YNL305C, YNR074C, YOR197W, YOR297C, YPL123C, YPL171C
GO:0007029	endoplasmic reticulum organization	34	5914	0.57%	34	6439	0.53%	YAL011W, YAL029C, YBL091C-A, YBR086C, YBR130C, YDL100C, YDL204W, YDL225W, YDR141C, YDR166C, YDR233C, YDR320C, YER008C, YER083C, YER120W, YFL048C, YGL020C, YHR192W, YIL090W, YKR044W, YLR080W, YML072C, YMR124W, YMR293C, YNL087W, YNL304W, YOL111C, YOR086C, YOR164C, YOR165W, YOR227W, YPL085W, YPR028W, YPR055W
GO:0045454	cell redox homeostasis	34	5914	0.57%	34	6439	0.53%	YBL064C, YBR014C, YBR024W, YCL035C, YCL043C, YCR083W, YDL010W, YDR098C, YDR135C, YDR353W, YDR453C, YDR513W, YDR518W, YER174C, YFL018C, YFR016C, YGR209C, YHR106W, YIL005W, YIL010W, YIL114C, YLR043C, YLR109W, YLR364W, YLR430W, YML028W, YNL055C, YOL088C, YOR288C, YPL017C, YPL059W, YPL091W, YPL156C, YPR194C
GO:0016073	snRNA metabolic process	32	5914	0.54%	33	6439	0.51%	YCR035C, YDL111C, YDL175C, YDL208W, YDR280W, YGR095C, YGR158C, YGR195W, YGR276C, YHR069C, YHR072W-A, YHR081W, YHR089C, YIL079C, YJL050W, YJR066W, YKL203C, YLR059C, YLR107W, YLR132C, YLR175W, YLR399C, YLR430W, YMR239C, YNL251C, YNL299W, YOL115W, YOL142W, YOR001W, YOR243C, YPL190C, YPL212C
GO:0042398	cellular modified amino acid biosynthetic process	28	5914	0.47%	28	6439	0.43%	YAL013W, YBR084W, YBR176W, YDR197W, YDR207C, YER026C, YER183C, YGR204W, YGR267C, YHR063C, YIL145C, YJL101C, YKL132C, YKL184W, YKR080W, YLR146C, YMR020W, YMR113W, YMR169C, YMR170C, YMR289W, YNL256W, YNR033W, YOL049W, YOL052C, YOR236W, YOR241W, YPR069C
GO:0045851	pH reduction	28	5914	0.47%	28	6439	0.43%	YBR127C, YCL005W-A, YDL185W, YDR065W, YDR202C, YDR328C, YDR456W, YDR495C, YEL027W, YEL051W, YGL095C, YGR020C, YGR092W, YGR240C, YHR026W, YHR039C-A, YHR060W, YJR033C, YKL080W, YKL119C, YKR007W, YLR447C, YMR054W, YMR205C, YOR270C, YOR332W, YPL234C, YPR036W
GO:0007030	Golgi organization	27	5914	0.46%	27	6439	0.42%	YAL007C, YAR002C-A, YBL058W, YBR264C, YDL018C, YDR372C, YDR517W, YER157W, YFL048C, YFR051C, YGL002W, YGL145W, YGL200C, YGL223C, YGR127W, YHR035W, YHR110W, YJL100W, YKR044W, YLR080W, YML012W, YNL304W, YOR016C, YOR326W, YPL085W, YPR055W, YPR181C
GO:0006576	cellular biogenic amine metabolic process	25	5914	0.42%	25	6439	0.39%	YBL098W, YDL080C, YDR007W, YDR354W, YDR380W, YDR421W, YDR428C, YER090W, YFR047C, YGL026C, YGR087C, YIL020C, YJR025C, YJR078W, YKL184W, YKL211C, YLR044C, YLR134W, YLR146C, YLR231C, YMR169C, YMR170C, YOL052C, YPL103C, YPR069C
GO:0007018	microtubule-based movement	25	5914	0.42%	25	6439	0.39%	YAL047C, YAL048C, YBL063W, YCL029C, YDR150W, YDR424C, YDR488C, YEL061C, YER016W, YFL037W, YGL216W, YHR005C, YJL019W, YKL079W, YKR054C, YLR254C, YML085C, YML124C, YMR198W, YMR299C, YNL287W, YOR269W, YPL155C, YPL269W, YPR141C
GO:0072659	protein localization to plasma membrane	25	5914	0.42%	25	6439	0.39%	YBR080C, YBR086C, YBR164C, YDL226C, YDR372C, YFL005W, YGR131W, YGR198W, YIL105C, YJL004C, YJL091C, YJL145W, YLL038C, YLL050C, YLR309C, YLR380W, YMR079W, YMR212C, YNL047C, YNL264C, YNL294C, YOR212W, YPL051W, YPR075C, YPR149W
GO:0000920	septum digestion after cytokinesis	22	5914	0.37%	22	6439	0.34%	YBL085W, YBR214W, YCR057C, YER114C, YER124C, YFL034C-B, YGL056C, YHR023W, YHR143W, YKL002W, YKL041W, YKL189W, YKR035W-A, YLR131C, YLR286C, YNL161W, YNL192W, YNL327W, YNR067C, YOL113W, YOR058C, YOR353C
GO:0071218	cellular response to misfolded protein	21	5914	0.36%	21	6439	0.33%	YAL023C, YBR082C, YBR101C, YBR170C, YDL095W, YDL126C, YDR049W, YDR143C, YGL058W, YGR048W, YGR184C, YGR199W, YGR234W, YIR011C, YJL082W, YLR024C, YNL007C, YNL153C, YOR052C, YOR321W, YOR336W
GO:0030261	chromosome condensation	20	5914	0.34%	20	6439	0.31%	YBL097W, YCR086W, YDL003W, YDR014W, YDR110W, YDR174W, YDR180W, YDR325W, YDR439W, YER147C, YFR027W, YFR031C, YIL031W, YJR119C, YKR010C, YLR086W, YLR272C, YMR076C, YOL006C, YPL127C
GO:0007032	endosome organization	19	5914	0.32%	19	6439	0.30%	YCR068W, YDR069C, YDR357C, YEL005C, YGL079W, YJL100W, YKL002W, YKL041W, YKL061W, YKR014C, YLR025W, YLR148W, YLR408C, YMR077C, YMR231W, YNL086W, YOR089C, YPL084W, YPR173C
GO:0034067	protein localization to Golgi apparatus	17	5914	0.29%	17	6439	0.26%	YBR097W, YBR164C, YDR372C, YHR079C, YHR181W, YJL004C, YJL053W, YJL154C, YKL002W, YKR001C, YLL040C, YLR417W, YNR006W, YOR069W, YPL051W, YPR095C, YPR173C
GO:0007155	cell adhesion	15	5914	0.25%	16	6439	0.25%	YAL063C, YBR066C, YCR089W, YDR043C, YDR477W, YER027C, YFL014W, YGL032C, YHR211W, YIL084C, YIR019C, YJR004C, YLR110C, YNR044W, YOR290C
GO:0006797	polyphosphate metabolic process	14	5914	0.24%	14	6439	0.22%	YCR037C, YDR089W, YDR452W, YER072W, YFL004W, YHR201C, YJL012C, YJL198W, YML123C, YNL217W, YNR013C, YOR163W, YOR270C, YPL019C
GO:0006276	plasmid maintenance	14	5914	0.24%	14	6439	0.22%	R0020C, R0030W, R0040C, YBL063W, YCL029C, YDR180W, YDR478W, YER016W, YIL031W, YKL049C, YLR357W, YMR165C, YMR211W, YOR149C
GO:0000372	Group I intron splicing	12	5914	0.20%	12	6439	0.19%	Q0075, Q0115, Q0120, Q0255, YDR194C, YGR222W, YHL038C, YIR021W, YLR382C, YOR350C, YPL029W, YPR134W
GO:0043647	inositol phosphate metabolic process	12	5914	0.20%	12	6439	0.19%	YDR017C, YDR173C, YDR287W, YDR315C, YHR046C, YIL002C, YLR410W, YNL106C, YOL065C, YOR109W, YOR163W, YPL268W
GO:0071941	nitrogen cycle metabolic process	11	5914	0.19%	11	6439	0.17%	YBR208C, YER040W, YHL016C, YIR023W, YJL130C, YJR109C, YKR034W, YNL229C, YOL058W, YOR303W, YPL111W
GO:0006089	lactate metabolic process	11	5914	0.19%	11	6439	0.17%	YDL174C, YDL178W, YDR272W, YDR533C, YEL071W, YML004C, YML054C, YMR322C, YOR040W, YOR391C, YPL280W
GO:0018345	protein palmitoylation	8	5914	0.14%	8	6439	0.12%	YDR126W, YDR264C, YDR459C, YLR246W, YNL326C, YOL003C, YOL110W, YOR034C
GO:0034389	lipid droplet organization	8	5914	0.14%	8	6439	0.12%	YCL005W, YDR207C, YDR319C, YGL126W, YLR404W, YML013W, YMR165C, YPR139C
GO:2000001	regulation of DNA damage checkpoint	8	5914	0.14%	8	6439	0.12%	YBL046W, YDL156W, YDR075W, YGL145W, YHR154W, YLR135W, YNL201C, YNL312W
GO:0044782	cilium organization	7	5914	0.12%	7	6439	0.11%	YCR002C, YDL225W, YDR218C, YGR059W, YHR107C, YJR076C, YLR314C
GO:0048870	cell motility	7	5914	0.12%	7	6439	0.11%	YDR294C, YIL118W, YKR031C, YKR055W, YNL090W, YNL180C, YPR165W
GO:0000128	flocculation	7	5914	0.12%	9	6439	0.14%	YAL063C, YAR050W, YHR211W, YHR213W, YIR019C, YKR102W, YMR164C
GO:0018342	protein prenylation	6	5914	0.10%	6	6439	0.09%	YDL090C, YGL155W, YJL031C, YKL019W, YOR370C, YPR176C
GO:0031047	gene silencing by RNA	6	5914	0.10%	6	6439	0.09%	YDR295C, YMR024W, YMR125W, YMR239C, YNL021W, YPR179C
GO:0006501	C-terminal protein lipidation	6	5914	0.10%	6	6439	0.09%	YBR217W, YHR171W, YMR159C, YNL223W, YNR007C, YPL149W
GO:0098542	defense response to other organism	4	5914	0.07%	4	6439	0.06%	YGL213C, YGR271W, YLR398C, YPR189W
GO:0032501	multicellular organismal process	4	5914	0.07%	4	6439	0.06%	YDR523C, YHR102W, YMR042W, YMR043W
GO:0007040	lysosome organization	4	5914	0.07%	4	6439	0.06%	YKR007W, YLR148W, YML001W, YMR231W
GO:0019413	acetate biosynthetic process	4	5914	0.07%	4	6439	0.06%	YER073W, YML081W, YOR374W, YPL061W
GO:0002376	immune system process	4	5914	0.07%	4	6439	0.06%	YGL213C, YGR271W, YLR398C, YPR189W
GO:1901426	response to furfural	3	5914	0.05%	3	6439	0.05%	YDR541C, YGL039W, YNL134C
GO:0008215	spermine metabolic process	3	5914	0.05%	3	6439	0.05%	YLR146C, YMR020W, YOL052C
GO:0012501	programmed cell death	3	5914	0.05%	3	6439	0.05%	YKR071C, YMR074C, YPR048W
GO:0000493	box H/ACA snoRNP assembly	2	5914	0.03%	2	6439	0.03%	YIL104C, YNL124W
GO:0018890	cyanamide metabolic process	2	5914	0.03%	2	6439	0.03%	YFL061W, YNL335W
GO:0045329	carnitine biosynthetic process	1	5914	0.02%	1	6439	0.02%	YHL021C
GO:0007624	ultradian rhythm	1	5914	0.02%	1	6439	0.02%	YGL181W
GO:0046210	nitric oxide catabolic process	1	5914	0.02%	1	6439	0.02%	YGR234W
GO:0009305	protein biotinylation	1	5914	0.02%	1	6439	0.02%	YDL141W
GO:0034276	kynurenic acid biosynthetic process	1	5914	0.02%	1	6439	0.02%	YJL060W
GO:0006069	ethanol oxidation	1	5914	0.02%	1	6439	0.02%	YDL168W
GO:0034079	butanediol biosynthetic process	1	5914	0.02%	1	6439	0.02%	YAL060W
GO:0030091	protein repair	1	5914	0.02%	1	6439	0.02%	YCL033C
GO:0031648	protein destabilization	1	5914	0.02%	1	6439	0.02%	YPL042C
GO:0009436	glyoxylate catabolic process	1	5914	0.02%	1	6439	0.02%	YNL274C
