# Supplementary material for: Hidden in plain sight: what remains to be discovered in the eukaryotic proteome?
Source: Open Biol. 2019 Feb 20;9(2):180241. doi: 10.1098/rsob.180241 (PMC6395881; doi:10.1098/rsob.180241)
Supplement: Table S6 [file rsob180241supp7.tsv]

GOID	TERM	NUM_LIST_ANNOTATIONS	LIST_SIZE	CLUSTER_FREQUENCY	TOTAL_NUM_ANNOTATIONS	POPULATION_SIZE	GENOME_FREQUENCY	ANNOTATED_GENES
GO:0006351	transcription, DNA-templated	542	5065	10.70%	543	5398	10.06%	SPAC1002.04c, SPAC1002.05c, SPAC1002.08c, SPAC1002.10c, SPAC1002.15c, SPAC1039.05c, SPAC105.03c, SPAC1071.06, SPAC1142.08, SPAC11D3.07c, SPAC11D3.11c, SPAC11D3.17, SPAC11E3.06, SPAC1250.01, SPAC1250.07, SPAC1296.05c, SPAC12B10.03, SPAC12G12.05c, SPAC1327.01c, SPAC139.03, SPAC139.06, SPAC1399.05c, SPAC13A11.04c, SPAC13F5.02c, SPAC13G7.07, SPAC13G7.08c, SPAC13G7.10, SPAC140.03, SPAC1420.01c, SPAC14…
GO:0000278	mitotic cell cycle	487	5065	9.62%	487	5398	9.02%	SPAC1006.08, SPAC1093.06c, SPAC10F6.09c, SPAC10F6.16, SPAC110.02, SPAC110.03, SPAC11E3.03, SPAC11E3.09, SPAC11H11.05c, SPAC12B10.07, SPAC12B10.10, SPAC12B10.15c, SPAC12G12.16c, SPAC13C5.01c, SPAC13C5.07, SPAC13G6.12c, SPAC1420.03, SPAC144.13c, SPAC1486.04c, SPAC1486.05, SPAC14C4.03, SPAC14C4.13, SPAC14C4.16, SPAC1556.01c, SPAC1565.06c, SPAC1565.08, SPAC15A10.08, SPAC15A10.15, SPAC15E1.07c, SPAC15…
GO:0065003	protein-containing complex assembly	427	5065	8.43%	429	5398	7.95%	SPAC1002.04c, SPAC1002.15c, SPAC1071.05, SPAC1071.07c, SPAC11H11.06, SPAC12B10.06c, SPAC12B10.07, SPAC13D6.05, SPAC13F5.02c, SPAC13G7.08c, SPAC13G7.10, SPAC1420.04c, SPAC1486.07c, SPAC1486.08, SPAC1486.11, SPAC1565.01, SPAC1565.07c, SPAC15A10.02, SPAC15A10.16, SPAC15A10.17, SPAC1687.20c, SPAC16A10.02, SPAC16A10.03c, SPAC16E8.10c, SPAC16E8.16, SPAC1751.02c, SPAC1751.03, SPAC1782.01, SPAC1783.04c, …
GO:0006412	translation	415	5065	8.19%	656	5398	12.15%	SPAC1002.14, SPAC1006.07, SPAC1071.07c, SPAC1071.08, SPAC1142.01, SPAC11E3.15, SPAC11G7.04, SPAC1250.05, SPAC12B10.08c, SPAC12G12.08, SPAC13D6.02c, SPAC13G6.02c, SPAC13G6.07c, SPAC13G7.02c, SPAC13G7.03, SPAC1420.04c, SPAC144.11, SPAC1486.07c, SPAC1527.03, SPAC15A10.04c, SPAC15E1.03, SPAC1610.02c, SPAC1687.06c, SPAC16E8.10c, SPAC16E8.14c, SPAC16E8.15, SPAC1751.02c, SPAC1751.03, SPAC1782.10c, SPAC1…
GO:0023052	signaling	403	5065	7.96%	403	5398	7.47%	SPAC1006.06, SPAC1006.08, SPAC1006.09, SPAC1071.12c, SPAC1093.03, SPAC10F6.16, SPAC110.01, SPAC110.03, SPAC11E3.05, SPAC11E3.06, SPAC11E3.09, SPAC11E3.11c, SPAC11H11.04, SPAC1296.03c, SPAC12B10.14c, SPAC12G12.01c, SPAC13A11.01c, SPAC13C5.07, SPAC13G6.15c, SPAC1420.01c, SPAC1486.02c, SPAC14C4.03, SPAC1556.01c, SPAC1556.03, SPAC1556.08c, SPAC1565.02c, SPAC1565.04c, SPAC1565.06c, SPAC1565.08, SPAC15…
GO:0042254	ribosome biogenesis	362	5065	7.15%	385	5398	7.13%	SPAC1071.05, SPAC1071.07c, SPAC1093.05, SPAC10F6.10, SPAC1142.04, SPAC11G7.04, SPAC1250.05, SPAC12G12.02, SPAC12G12.06c, SPAC13G6.02c, SPAC13G6.07c, SPAC13G6.09, SPAC13G7.08c, SPAC140.02, SPAC144.11, SPAC1486.05, SPAC1486.07c, SPAC1486.09, SPAC1556.05c, SPAC1565.05, SPAC15F9.02, SPAC167.03c, SPAC1687.11, SPAC16C9.03, SPAC16E8.06c, SPAC16E8.10c, SPAC1751.02c, SPAC1751.04, SPAC1782.08c, SPAC1782.10…
GO:0055085	transmembrane transport	350	5065	6.91%	350	5398	6.48%	SPAC1002.16c, SPAC1039.01, SPAC1039.04, SPAC1039.09, SPAC105.01c, SPAC1071.03c, SPAC1071.10c, SPAC1142.05, SPAC11D3.05, SPAC11D3.06, SPAC11D3.08c, SPAC11D3.18c, SPAC11E3.07, SPAC11G7.02, SPAC1296.02, SPAC12B10.09, SPAC12G12.04, SPAC12G12.12, SPAC139.02c, SPAC1399.01c, SPAC1399.02, SPAC1399.03, SPAC13G6.04, SPAC144.18, SPAC14C4.07, SPAC14C4.14, SPAC15A10.01, SPAC15A10.06, SPAC1635.01, SPAC1639.02c…
GO:0016192	vesicle-mediated transport	343	5065	6.77%	343	5398	6.35%	SPAC110.03, SPAC1142.02c, SPAC1142.06, SPAC1142.07c, SPAC11E3.02c, SPAC11E3.11c, SPAC11G7.02, SPAC11H11.01, SPAC11H11.06, SPAC12B10.02c, SPAC12G12.17, SPAC13F5.04c, SPAC13F5.06c, SPAC13G6.05c, SPAC13G7.02c, SPAC144.06, SPAC144.15c, SPAC1527.02, SPAC15A10.12c, SPAC15E1.06, SPAC167.02, SPAC16A10.03c, SPAC16E8.01, SPAC16E8.09, SPAC17A2.06c, SPAC17A5.08, SPAC17A5.12, SPAC17G6.05c, SPAC17G6.07c, SPAC1…
GO:0016071	mRNA metabolic process	302	5065	5.96%	307	5398	5.69%	SPAC1006.03c, SPAC1071.01c, SPAC10F6.02c, SPAC12G12.03, SPAC12G12.13c, SPAC12G12.14c, SPAC13C5.02, SPAC13G7.03, SPAC1486.03c, SPAC14C4.06c, SPAC16.02c, SPAC1610.01, SPAC1610.03c, SPAC167.01, SPAC167.03c, SPAC1687.22c, SPAC16C9.04c, SPAC16C9.06c, SPAC16E8.15, SPAC1782.03, SPAC1782.04, SPAC17A2.08c, SPAC17A2.09c, SPAC17A5.02c, SPAC17A5.14, SPAC17G6.14c, SPAC17G6.16c, SPAC17H9.01, SPAC17H9.02, SPAC1…
GO:0006325	chromatin organization	301	5065	5.94%	301	5398	5.58%	SPAC1002.05c, SPAC1006.02, SPAC1006.03c, SPAC1071.06, SPAC10F6.08c, SPAC11E3.01c, SPAC1250.01, SPAC12G12.05c, SPAC139.06, SPAC13A11.04c, SPAC13G7.07, SPAC13G7.08c, SPAC140.03, SPAC144.02, SPAC14C4.12c, SPAC15A10.02, SPAC15A10.03c, SPAC1610.01, SPAC1687.20c, SPAC16A10.07c, SPAC16C9.05, SPAC16E8.12c, SPAC1783.04c, SPAC1783.05, SPAC17A2.12, SPAC17C9.13c, SPAC17D4.02, SPAC17G6.10, SPAC17G8.05, SPAC17…
GO:0006810	transport	293	5065	5.78%	293	5398	5.43%	SPAC1093.06c, SPAC110.03, SPAC11E3.11c, SPAC12B10.02c, SPAC12G12.17, SPAC1399.01c, SPAC13F5.06c, SPAC13G6.04, SPAC13G6.05c, SPAC144.06, SPAC14C4.08, SPAC14C4.11, SPAC1527.02, SPAC1565.02c, SPAC1565.06c, SPAC1565.08, SPAC15E1.06, SPAC16A10.03c, SPAC17A2.03c, SPAC17A2.06c, SPAC17A5.08, SPAC17A5.16, SPAC17C9.09c, SPAC17C9.16c, SPAC17G6.02c, SPAC17G6.07c, SPAC17H9.17c, SPAC1805.08, SPAC1834.07, SPAC1…
GO:1901135	carbohydrate derivative metabolic process	272	5065	5.37%	272	5398	5.04%	SPAC1002.03c, SPAC1002.09c, SPAC1002.11, SPAC1002.17c, SPAC1006.05c, SPAC1039.02, SPAC10F6.03c, SPAC11E3.12, SPAC1296.01c, SPAC1296.02, SPAC12B10.06c, SPAC1399.04c, SPAC13A11.06, SPAC13C5.05c, SPAC13F5.03c, SPAC13G6.03, SPAC13G6.11c, SPAC13G6.12c, SPAC13G6.14, SPAC140.01, SPAC144.03, SPAC144.10c, SPAC144.12, SPAC144.17c, SPAC14C4.14, SPAC1556.02c, SPAC1556.04c, SPAC1556.07, SPAC15E1.04, SPAC16.03…
GO:0030163	protein catabolic process	267	5065	5.27%	267	5398	4.95%	SPAC1002.14, SPAC1006.01, SPAC10F6.05c, SPAC1142.01, SPAC1142.02c, SPAC1142.07c, SPAC11G7.02, SPAC11G7.04, SPAC11H11.01, SPAC1250.03, SPAC1296.03c, SPAC12B10.01c, SPAC12B10.13, SPAC13A11.04c, SPAC13A11.05, SPAC13C5.01c, SPAC13D6.01, SPAC13D6.04c, SPAC13G6.08, SPAC1420.03, SPAC144.13c, SPAC1486.04c, SPAC1565.08, SPAC15A10.11, SPAC15E1.10, SPAC15F9.01c, SPAC167.07c, SPAC1687.17c, SPAC17C9.11c, SPAC…
GO:0055086	nucleobase-containing small molecule metabolic process	248	5065	4.90%	248	5398	4.59%	SPAC1002.09c, SPAC1002.17c, SPAC1039.02, SPAC10F6.03c, SPAC11E3.12, SPAC1296.01c, SPAC1296.02, SPAC12B10.06c, SPAC1399.04c, SPAC13A11.06, SPAC13C5.05c, SPAC13F5.03c, SPAC13G6.11c, SPAC13G6.14, SPAC140.01, SPAC144.03, SPAC144.12, SPAC1486.06, SPAC14C4.14, SPAC1556.02c, SPAC1556.04c, SPAC1556.07, SPAC15A10.05c, SPAC15E1.04, SPAC16.03c, SPAC1687.21, SPAC16C9.02c, SPAC16E8.03, SPAC16E8.17c, SPAC1782.…
GO:0006629	lipid metabolic process	245	5065	4.84%	245	5398	4.54%	SPAC1002.11, SPAC1093.03, SPAC11G7.05c, SPAC13A11.02c, SPAC13D6.01, SPAC13G6.03, SPAC13G6.11c, SPAC13G7.01c, SPAC13G7.05, SPAC13G7.12c, SPAC144.10c, SPAC15E1.05c, SPAC1639.01c, SPAC167.09, SPAC1687.16c, SPAC16E8.02, SPAC1783.02c, SPAC1786.01c, SPAC1786.02, SPAC17C9.07, SPAC17C9.12, SPAC17G6.11c, SPAC17G8.11c, SPAC1834.05, SPAC1851.02, SPAC18B11.05, SPAC1952.01, SPAC1952.09c, SPAC1952.13, SPAC19A8…
GO:0007059	chromosome segregation	229	5065	4.52%	230	5398	4.26%	SPAC1002.06c, SPAC1093.06c, SPAC10F6.09c, SPAC110.02, SPAC11E3.03, SPAC11H11.05c, SPAC13C5.01c, SPAC13C5.07, SPAC1420.03, SPAC1486.04c, SPAC14C4.05c, SPAC14C4.16, SPAC1565.08, SPAC15A10.15, SPAC15E1.07c, SPAC15F9.02, SPAC1687.04, SPAC1687.05, SPAC1687.15, SPAC1687.18c, SPAC1687.20c, SPAC16A10.05c, SPAC16A10.07c, SPAC1782.09c, SPAC1783.03, SPAC17A5.11, SPAC17C9.01c, SPAC17G8.10c, SPAC17G8.15, SPAC…
GO:0007010	cytoskeleton organization	224	5065	4.42%	224	5398	4.15%	SPAC1006.08, SPAC1093.06c, SPAC110.03, SPAC11H11.06, SPAC12B10.04, SPAC12B10.07, SPAC12B10.10, SPAC13A11.01c, SPAC13D6.05, SPAC1565.06c, SPAC1565.08, SPAC15A10.08, SPAC15A10.16, SPAC15E1.07c, SPAC16.01, SPAC1687.10, SPAC16A10.04, SPAC16E8.01, SPAC16E8.09, SPAC1782.05, SPAC1782.09c, SPAC1786.03, SPAC17G8.04c, SPAC17G8.10c, SPAC17H9.11, SPAC1805.07c, SPAC18G6.03, SPAC18G6.15, SPAC19E9.02, SPAC1F3.0…
GO:0051186	cofactor metabolic process	222	5065	4.38%	222	5398	4.11%	SPAC1002.09c, SPAC1093.02, SPAC10F6.13c, SPAC11D3.14c, SPAC11D3.15, SPAC1296.06, SPAC13A11.06, SPAC13F5.03c, SPAC13G6.11c, SPAC144.04c, SPAC144.08, SPAC144.12, SPAC144.16, SPAC1486.06, SPAC1556.03, SPAC15A10.01, SPAC15A10.05c, SPAC15E1.04, SPAC1687.12c, SPAC1687.21, SPAC16E8.17c, SPAC17A5.13, SPAC17G8.02, SPAC1805.06c, SPAC1805.16c, SPAC18G6.04c, SPAC1952.09c, SPAC19G12.11, SPAC19G12.12, SPAC1B1.…
GO:0006281	DNA repair	211	5065	4.17%	212	5398	3.93%	SPAC10F6.08c, SPAC110.02, SPAC11E3.04c, SPAC11E3.08c, SPAC11H11.03c, SPAC1250.04c, SPAC12B10.12c, SPAC12G12.10, SPAC12G12.16c, SPAC139.01c, SPAC13C5.07, SPAC13F5.01c, SPAC13G6.01c, SPAC144.05, SPAC14C4.02c, SPAC14C4.13, SPAC1556.01c, SPAC1687.03c, SPAC1687.05, SPAC16A10.06c, SPAC16A10.07c, SPAC16E8.11c, SPAC1783.04c, SPAC17A2.12, SPAC17A5.06, SPAC17A5.11, SPAC17D4.02, SPAC17G8.07, SPAC17H9.03c, S…
GO:0006520	cellular amino acid metabolic process	198	5065	3.91%	199	5398	3.69%	SPAC1002.09c, SPAC1002.12c, SPAC1039.06, SPAC1039.08, SPAC1039.10, SPAC10F6.13c, SPAC11D3.09, SPAC139.04c, SPAC139.05, SPAC13A11.06, SPAC13G6.06c, SPAC144.04c, SPAC16C9.02c, SPAC16E8.04c, SPAC1783.01, SPAC17A5.15c, SPAC17C9.02c, SPAC17G8.06c, SPAC17H9.13c, SPAC1834.02, SPAC186.03, SPAC18B11.09c, SPAC18G6.04c, SPAC19A8.15, SPAC19D5.07, SPAC1F12.07, SPAC20H4.05c, SPAC21E11.04, SPAC222.11, SPAC227.0…
GO:0070647	protein modification by small protein conjugation or removal	188	5065	3.71%	188	5398	3.48%	SPAC1002.14, SPAC10F6.05c, SPAC11E3.04c, SPAC11E3.05, SPAC11G7.02, SPAC11G7.04, SPAC1250.03, SPAC12B10.01c, SPAC12B10.03, SPAC12G12.01c, SPAC12G12.10, SPAC12G12.11c, SPAC13A11.04c, SPAC13G6.01c, SPAC144.05, SPAC1565.07c, SPAC15A10.11, SPAC167.07c, SPAC1687.05, SPAC1687.13c, SPAC16A10.03c, SPAC16A10.06c, SPAC16C9.04c, SPAC16C9.05, SPAC16E8.13, SPAC17A2.12, SPAC17A5.07c, SPAC17G8.10c, SPAC1805.12c,…
GO:0007005	mitochondrion organization	180	5065	3.55%	180	5398	3.33%	SPAC10F6.11c, SPAC12B10.05, SPAC12B10.06c, SPAC12G12.04, SPAC13F5.01c, SPAC13G6.04, SPAC13G7.11, SPAC1420.04c, SPAC1486.08, SPAC1486.11, SPAC1565.01, SPAC15A10.17, SPAC167.04, SPAC16C9.07, SPAC1782.02c, SPAC1782.06c, SPAC1783.06c, SPAC17C9.06, SPAC17C9.09c, SPAC17H9.12c, SPAC17H9.16, SPAC17H9.17c, SPAC1834.10c, SPAC19B12.13, SPAC1B2.02c, SPAC1B3.21, SPAC1F3.10c, SPAC222.03c, SPAC227.04, SPAC22A12…
GO:0006399	tRNA metabolic process	171	5065	3.38%	173	5398	3.20%	SPAC1071.01c, SPAC1093.04c, SPAC10F6.04, SPAC12B10.08c, SPAC12G12.13c, SPAC13D6.03c, SPAC16.04, SPAC1687.19c, SPAC17A5.15c, SPAC17D4.04, SPAC17G8.01c, SPAC17H9.02, SPAC1805.03c, SPAC1805.09c, SPAC1805.18, SPAC18B11.02c, SPAC1A6.10, SPAC1D4.10, SPAC1F3.01, SPAC20G8.09c, SPAC222.05c, SPAC22A12.05, SPAC22A12.12c, SPAC22E12.14c, SPAC22F3.15, SPAC22H10.05c, SPAC23A1.12c, SPAC23C11.09, SPAC23C4.17, SPA…
GO:0061024	membrane organization	169	5065	3.34%	169	5398	3.13%	SPAC1142.06, SPAC13C5.03, SPAC13G6.04, SPAC13G7.11, SPAC14C4.05c, SPAC1565.02c, SPAC16A10.03c, SPAC1782.06c, SPAC17C9.06, SPAC17C9.09c, SPAC17G6.02c, SPAC17G6.08, SPAC17H9.17c, SPAC18G6.03, SPAC18G6.10, SPAC1952.13, SPAC1A6.07, SPAC1B2.02c, SPAC222.03c, SPAC222.14c, SPAC22A12.08c, SPAC22E12.17c, SPAC22F8.08, SPAC23C11.01, SPAC23C4.16c, SPAC23H4.01c, SPAC24B11.12c, SPAC24C9.15c, SPAC24H6.09, SPAC2…
GO:0008380	RNA splicing	159	5065	3.14%	164	5398	3.04%	SPAC10F6.02c, SPAC13C5.02, SPAC1486.03c, SPAC16.02c, SPAC1610.01, SPAC167.03c, SPAC1782.03, SPAC17A2.08c, SPAC17A5.02c, SPAC17G6.16c, SPAC17G8.01c, SPAC1952.06c, SPAC19A8.13, SPAC19B12.12c, SPAC19G12.07c, SPAC1D4.01, SPAC1D4.11c, SPAC1F3.09, SPAC20H4.06c, SPAC20H4.08, SPAC20H4.09, SPAC222.18, SPAC227.12, SPAC22A12.09c, SPAC22E12.02, SPAC22F3.11c, SPAC22F8.10c, SPAC22H10.05c, SPAC23A1.09, SPAC23D3…
GO:0140053	mitochondrial gene expression	157	5065	3.10%	182	5398	3.37%	SPAC1002.01, SPAC1002.08c, SPAC1093.01, SPAC12B10.08c, SPAC12G12.08, SPAC12G12.15, SPAC1420.04c, SPAC1486.07c, SPAC1610.02c, SPAC16E8.10c, SPAC1751.02c, SPAC1782.04, SPAC1805.09c, SPAC1952.14c, SPAC19A8.14, SPAC19B12.13, SPAC1B3.04c, SPAC1B3.18c, SPAC1D4.10, SPAC222.05c, SPAC22F3.15, SPAC23A1.18c, SPAC23C11.09, SPAC23C11.17, SPAC23H3.07c, SPAC23H4.04, SPAC24C9.09, SPAC24C9.10c, SPAC24C9.13c, SPAC…
GO:0005975	carbohydrate metabolic process	155	5065	3.06%	155	5398	2.87%	SPAC1002.10c, SPAC1002.13c, SPAC1039.11c, SPAC110.03, SPAC11E3.13c, SPAC12B10.11, SPAC12B10.13, SPAC12B10.16c, SPAC13A11.06, SPAC13F5.03c, SPAC13G6.10c, SPAC13G6.12c, SPAC144.12, SPAC144.17c, SPAC14C4.09, SPAC1527.01, SPAC1556.07, SPAC16.01, SPAC1687.21, SPAC17G6.11c, SPAC17G8.14c, SPAC1805.01c, SPAC19B12.02c, SPAC19B12.03, SPAC19G12.03, SPAC19G12.15c, SPAC1F7.04, SPAC222.13c, SPAC227.15, SPAC22A…
GO:0140013	meiotic nuclear division	140	5065	2.76%	141	5398	2.61%	SPAC1002.06c, SPAC1093.06c, SPAC110.02, SPAC11E3.03, SPAC13A11.03, SPAC13C5.07, SPAC13G7.04c, SPAC14C4.03, SPAC14C4.05c, SPAC14C4.08, SPAC14C4.16, SPAC1556.01c, SPAC15A10.03c, SPAC15A10.15, SPAC15E1.07c, SPAC1687.05, SPAC16A10.05c, SPAC16A10.07c, SPAC17A5.11, SPAC17A5.18c, SPAC17H9.03c, SPAC1805.07c, SPAC1805.08, SPAC18G6.10, SPAC18G6.15, SPAC1952.05, SPAC1952.15c, SPAC20H4.07, SPAC212.06c, SPAC2…
GO:0006260	DNA replication	139	5065	2.74%	139	5398	2.58%	SPAC11E3.08c, SPAC12B10.15c, SPAC12G12.16c, SPAC13G7.08c, SPAC14C4.03, SPAC1556.01c, SPAC1687.03c, SPAC1687.04, SPAC16A10.07c, SPAC17A2.12, SPAC17D4.02, SPAC17G6.12, SPAC17G8.03c, SPAC17H9.19c, SPAC1B2.05, SPAC1D4.09c, SPAC20G8.01, SPAC20H4.04, SPAC212.06c, SPAC212.11, SPAC227.16c, SPAC22F8.07c, SPAC23C4.18c, SPAC23D3.02, SPAC24H6.05, SPAC24H6.06, SPAC25H1.06, SPAC26H5.02c, SPAC26H5.03, SPAC27D7.…
GO:0006310	DNA recombination	129	5065	2.55%	140	5398	2.59%	SPAC1142.03c, SPAC11E3.08c, SPAC13A11.03, SPAC13C5.07, SPAC14C4.02c, SPAC14C4.03, SPAC1556.01c, SPAC15A10.03c, SPAC1687.05, SPAC16A10.06c, SPAC1783.04c, SPAC17A2.12, SPAC17A5.06, SPAC17A5.11, SPAC17A5.18c, SPAC17D4.02, SPAC17H9.03c, SPAC1952.05, SPAC1952.15c, SPAC19G12.13c, SPAC1D4.12, SPAC20G4.04c, SPAC20G8.01, SPAC20H4.07, SPAC212.06c, SPAC212.11, SPAC21E11.03c, SPAC222.15, SPAC22F3.03c, SPAC23…
GO:0006913	nucleocytoplasmic transport	128	5065	2.53%	128	5398	2.37%	SPAC1002.02, SPAC1071.07c, SPAC12G12.03, SPAC144.07c, SPAC1486.04c, SPAC1486.05, SPAC15A10.13, SPAC15F9.02, SPAC15F9.03c, SPAC1610.03c, SPAC16C9.03, SPAC1805.04, SPAC1805.17, SPAC19B12.11c, SPAC19E9.01c, SPAC1B1.03c, SPAC1B3.08, SPAC1D4.14, SPAC1F5.06, SPAC22E12.07, SPAC22G7.02, SPAC22G7.09c, SPAC22H10.03c, SPAC23C11.02c, SPAC23C11.16, SPAC23D3.06c, SPAC23H4.08, SPAC23H4.09, SPAC24B11.06c, SPAC26…
GO:0006091	generation of precursor metabolites and energy	124	5065	2.45%	124	5398	2.30%	SPAC1002.09c, SPAC10F6.17c, SPAC11E3.12, SPAC11G7.03, SPAC1296.02, SPAC12B10.06c, SPAC13A11.06, SPAC13F5.03c, SPAC140.01, SPAC14C4.14, SPAC1556.02c, SPAC1687.21, SPAC16E8.17c, SPAC1782.07, SPAC17A2.05, SPAC1805.01c, SPAC1805.02c, SPAC186.09, SPAC1B2.04, SPAC1F8.07c, SPAC222.12c, SPAC22E12.10c, SPAC22F3.07c, SPAC23C11.05, SPAC23C4.11, SPAC23H3.13c, SPAC24B11.06c, SPAC24C9.06c, SPAC24C9.16c, SPAC24…
GO:0006790	sulfur compound metabolic process	124	5065	2.45%	124	5398	2.30%	SPAC1002.09c, SPAC1039.08, SPAC10F6.01c, SPAC11D3.14c, SPAC11D3.15, SPAC1296.06, SPAC13G6.11c, SPAC13G7.06, SPAC144.08, SPAC144.16, SPAC1486.10, SPAC15A10.01, SPAC16C9.02c, SPAC16E8.17c, SPAC1782.11, SPAC1783.01, SPAC1952.09c, SPAC20H4.05c, SPAC21E11.07, SPAC227.13c, SPAC22A12.16, SPAC22E12.10c, SPAC22F3.10c, SPAC23A1.14c, SPAC23H4.10c, SPAC24C9.03, SPAC26A3.17c, SPAC26F1.03, SPAC29B12.04, SPAC29…
GO:0071554	cell wall organization or biogenesis	120	5065	2.37%	120	5398	2.22%	SPAC1002.13c, SPAC1006.05c, SPAC1006.06, SPAC1039.05c, SPAC11E3.13c, SPAC1296.04, SPAC12B10.11, SPAC13G6.10c, SPAC13G6.12c, SPAC14C4.09, SPAC1527.01, SPAC15A10.09c, SPAC16A10.04, SPAC1705.03c, SPAC17A5.04c, SPAC17G6.11c, SPAC17G8.14c, SPAC19B12.01, SPAC19B12.02c, SPAC19B12.03, SPAC19G12.03, SPAC19G12.15c, SPAC1F3.02c, SPAC1F7.03, SPAC1F7.04, SPAC1F8.05, SPAC20H4.11c, SPAC22A12.07c, SPAC22E12.06c,…
GO:0032502	developmental process	119	5065	2.35%	119	5398	2.20%	SPAC110.03, SPAC1142.03c, SPAC11E3.06, SPAC11E3.11c, SPAC1486.01, SPAC16.01, SPAC16A10.04, SPAC16E8.09, SPAC17H9.09c, SPAC1834.06c, SPAC1834.07, SPAC19G12.15c, SPAC1D4.09c, SPAC1F7.04, SPAC20H4.11c, SPAC212.06c, SPAC212.11, SPAC22F8.07c, SPAC22H10.07, SPAC23C11.11, SPAC23C4.08, SPAC23D3.10c, SPAC23D3.14c, SPAC23H4.12, SPAC24H6.09, SPAC2C4.14c, SPAC2F7.03c, SPAC2G11.12, SPAC30D11.10, SPAC31G5.07, …
GO:0006605	protein targeting	118	5065	2.33%	119	5398	2.20%	SPAC1071.03c, SPAC1071.04c, SPAC1142.02c, SPAC1142.06, SPAC12G12.04, SPAC13G6.04, SPAC144.06, SPAC1556.07, SPAC167.04, SPAC17A5.01, SPAC17C9.06, SPAC17C9.09c, SPAC17C9.14, SPAC17D4.01, SPAC17G6.09, SPAC17H9.07, SPAC17H9.16, SPAC17H9.17c, SPAC19A8.05c, SPAC19B12.09, SPAC19D5.02c, SPAC1D4.03c, SPAC1F3.10c, SPAC222.03c, SPAC23D3.13c, SPAC23H4.07c, SPAC24H6.02c, SPAC29A4.14c, SPAC29B12.12, SPAC2F3.02…
GO:0022414	reproductive process	115	5065	2.27%	115	5398	2.13%	SPAC1142.03c, SPAC11E3.06, SPAC13C5.07, SPAC14C4.03, SPAC1556.01c, SPAC15A10.03c, SPAC15E1.07c, SPAC16C9.07, SPAC17A5.11, SPAC17G8.13c, SPAC17H9.19c, SPAC18G6.03, SPAC18G6.09c, SPAC1952.15c, SPAC19G12.02c, SPAC1D4.06c, SPAC1D4.09c, SPAC20G4.04c, SPAC212.06c, SPAC212.11, SPAC22F3.02, SPAC22F3.09c, SPAC22F8.07c, SPAC23D3.10c, SPAC23E2.02, SPAC23E2.03c, SPAC24B11.06c, SPAC24H6.05, SPAC25G10.04c, SPA…
GO:0000910	cytokinesis	108	5065	2.13%	108	5398	2.00%	SPAC1006.08, SPAC110.03, SPAC12B10.07, SPAC12B10.10, SPAC13G6.12c, SPAC1565.06c, SPAC15A10.08, SPAC16A10.04, SPAC16C9.07, SPAC16E8.08, SPAC16E8.09, SPAC1782.09c, SPAC17G8.10c, SPAC18G6.03, SPAC19E9.02, SPAC1F5.04c, SPAC1F7.04, SPAC20G4.02c, SPAC20G4.06c, SPAC20G8.05c, SPAC222.10c, SPAC227.07c, SPAC22H10.04, SPAC23C11.16, SPAC24B11.11c, SPAC24C9.15c, SPAC24H6.09, SPAC27F1.02c, SPAC2C4.10c, SPAC2F3…
GO:0000747	conjugation with cellular fusion	107	5065	2.11%	107	5398	1.98%	SPAC1093.06c, SPAC10F6.12c, SPAC110.03, SPAC11E3.06, SPAC11H11.04, SPAC1296.03c, SPAC12B10.11, SPAC13C5.03, SPAC13G7.13c, SPAC14C4.09, SPAC1565.04c, SPAC16E8.09, SPAC17C9.10, SPAC17H9.09c, SPAC1805.08, SPAC18G6.15, SPAC1952.05, SPAC1B9.02c, SPAC1D4.13, SPAC20G4.02c, SPAC22E12.09c, SPAC22E12.14c, SPAC22F3.12c, SPAC22H10.07, SPAC23C4.07, SPAC23D3.10c, SPAC23E2.03c, SPAC23H3.13c, SPAC24B11.06c, SPAC…
GO:0006457	protein folding	94	5065	1.86%	94	5398	1.74%	SPAC110.04c, SPAC1142.02c, SPAC12G12.04, SPAC13F5.05, SPAC13G7.02c, SPAC1420.02c, SPAC1782.06c, SPAC17A2.04c, SPAC17H9.14c, SPAC1B3.03c, SPAC1D4.04, SPAC1F5.02, SPAC1F5.06, SPAC21E11.05c, SPAC227.05, SPAC227.10, SPAC22A12.15c, SPAC22H10.10, SPAC24H6.02c, SPAC25H1.07, SPAC27F1.06c, SPAC2E1P5.03, SPAC2F3.12c, SPAC31G5.02, SPAC328.08c, SPAC3A11.13, SPAC3C7.11c, SPAC3G6.08, SPAC3H8.07c, SPAC4F10.02, …
GO:0007163	establishment or maintenance of cell polarity	91	5065	1.80%	91	5398	1.69%	SPAC110.03, SPAC11E3.11c, SPAC13A11.01c, SPAC1565.08, SPAC15E1.07c, SPAC16.01, SPAC16A10.04, SPAC16E8.09, SPAC17H9.09c, SPAC1805.01c, SPAC1805.05, SPAC1834.06c, SPAC1834.07, SPAC18G6.15, SPAC1F3.03, SPAC1F5.04c, SPAC1F7.04, SPAC20G8.05c, SPAC20H4.11c, SPAC22H10.07, SPAC23C11.11, SPAC23C4.08, SPAC23H4.01c, SPAC23H4.12, SPAC24B11.11c, SPAC24H6.09, SPAC2C4.14c, SPAC2F7.03c, SPAC31F12.01, SPAC32A11.0…
GO:0098754	detoxification	83	5065	1.64%	83	5398	1.54%	SPAC11D3.14c, SPAC11D3.15, SPAC11E3.14, SPAC1486.01, SPAC15E1.09, SPAC1786.01c, SPAC186.08c, SPAC22E12.03c, SPAC22E12.04, SPAC22F3.10c, SPAC22H10.13, SPAC23C11.14, SPAC25B8.09, SPAC25B8.10, SPAC26A3.11, SPAC27D7.12c, SPAC29B12.13, SPAC2E1P3.04, SPAC3F10.04, SPAC3F10.11c, SPAC3G6.03c, SPAC3H1.10, SPAC4F10.20, SPAC513.07, SPAC56E4.06c, SPAC5H10.02c, SPAC5H10.04, SPAC5H10.10, SPAC664.09, SPAC688.04c…
GO:0051604	protein maturation	82	5065	1.62%	82	5398	1.52%	SPAC1071.02, SPAC1071.04c, SPAC10F6.12c, SPAC12B10.05, SPAC144.08, SPAC144.16, SPAC1486.02c, SPAC14C4.15c, SPAC1565.08, SPAC15E1.08, SPAC1687.02, SPAC1F3.10c, SPAC20H4.02, SPAC22E12.09c, SPAC25B8.03, SPAC25B8.17, SPAC2C4.12c, SPAC30C2.02, SPAC31G5.15, SPAC3H1.05, SPAC3H1.13, SPAC4D7.11, SPAC4F10.05c, SPAC56E4.05, SPAC56F8.11, SPAC644.09, SPAC806.02c, SPAC823.09c, SPACUNK4.08, SPACUNK4.12c, SPAPB2…
GO:0030437	ascospore formation	78	5065	1.54%	78	5398	1.44%	SPAC1296.04, SPAC13G6.12c, SPAC17A5.04c, SPAC17H9.09c, SPAC18G6.03, SPAC19A8.05c, SPAC19G12.03, SPAC1D4.13, SPAC1F3.06c, SPAC1F8.05, SPAC24C9.07c, SPAC24C9.15c, SPAC26H5.11, SPAC27D7.04, SPAC29A4.05, SPAC31F12.01, SPAC31G5.09c, SPAC328.03, SPAC3A12.14, SPAC3C7.06c, SPAC3H8.10, SPAC458.05, SPAC607.10, SPAC6G9.04, SPAC821.06, SPAC926.07c, SPAPJ696.01c, SPBC1198.12, SPBC1347.03, SPBC16C6.14, SPBC16D…
GO:0006486	protein glycosylation	74	5065	1.46%	74	5398	1.37%	SPAC1002.03c, SPAC1486.02c, SPAC1556.07, SPAC17C9.07, SPAC1834.05, SPAC1D4.05c, SPAC20H4.02, SPAC227.01c, SPAC22A12.07c, SPAC22E12.06c, SPAC22F8.04, SPAC23C4.14, SPAC27F1.07, SPAC2E1P5.01c, SPAC31G5.02, SPAC31G5.16c, SPAC4D7.04c, SPAC4D7.11, SPAC4F10.10c, SPAC56E4.02c, SPAC56F8.06c, SPAC5D6.06c, SPAC5H10.11, SPAC5H10.12c, SPAC5H10.13c, SPAC637.06, SPAC6F6.05, SPAC6G10.09, SPAC7D4.06c, SPAC7D4.09c…
GO:0055065	metal ion homeostasis	68	5065	1.34%	68	5398	1.26%	SPAC105.01c, SPAC15A10.01, SPAC1639.02c, SPAC17A2.14, SPAC17D4.03c, SPAC17G6.15c, SPAC18B11.04, SPAC1F3.10c, SPAC1F5.08c, SPAC1F7.03, SPAC1F7.07c, SPAC1F7.08, SPAC1F8.02c, SPAC1F8.03c, SPAC227.13c, SPAC22E12.04, SPAC22H10.13, SPAC23C11.14, SPAC23E2.01, SPAC23G3.02c, SPAC23G3.03, SPAC25B8.19c, SPAC27F1.08, SPAC29A4.16, SPAC29A4.19c, SPAC2C4.17c, SPAC2E1P3.04, SPAC30D11.11, SPAC31A2.11c, SPAC3A11.0…
GO:0006914	autophagy	67	5065	1.32%	67	5398	1.24%	SPAC10F6.11c, SPAC14C4.11, SPAC1565.08, SPAC1687.09, SPAC1783.06c, SPAC19B12.08, SPAC1D4.03c, SPAC20G8.10c, SPAC227.04, SPAC22H12.05c, SPAC23C4.16c, SPAC23H3.03c, SPAC23H4.01c, SPAC25A8.02, SPAC25H1.03, SPAC29A4.17c, SPAC29B12.07, SPAC343.09, SPAC458.05, SPAC458.06, SPAC4A8.03c, SPAC4A8.04, SPAC4F10.07c, SPAC4F10.14c, SPAC589.07c, SPAC6F6.12, SPAC7D4.04, SPAC823.16c, SPBC119.07, SPBC11G11.01, SPB…
GO:0140056	organelle localization by membrane tethering	52	5065	1.03%	52	5398	0.96%	SPAC13F5.06c, SPAC16A10.03c, SPAC17C9.12, SPAC17G6.08, SPAC17H9.17c, SPAC1834.11c, SPAC19A8.02, SPAC1F5.05c, SPAC23H4.14, SPAC25H1.07, SPAC29E6.03c, SPAC2G11.03c, SPAC6F12.03c, SPAC6F12.08c, SPAC823.05c, SPAC823.12, SPAC823.17, SPAC824.05, SPAC9E9.07c, SPAP27G11.05c, SPAP4C9.02, SPAPYUK71.03c, SPBC15C4.01c, SPBC16G5.05c, SPBC1703.15c, SPBC19C2.11c, SPBC20F10.07, SPBC23G7.06c, SPBC27B12.01c, SPBC2…
GO:0032200	telomere organization	49	5065	0.97%	50	5398	0.93%	SPAC13C5.07, SPAC140.04, SPAC14C4.13, SPAC1556.01c, SPAC1687.05, SPAC16A10.07c, SPAC17G6.17, SPAC17H9.02, SPAC1952.07, SPAC19G12.13c, SPAC20G4.04c, SPAC212.06c, SPAC212.11, SPAC22A12.01c, SPAC23G3.04, SPAC26H5.06, SPAC2G11.12, SPAC30D11.10, SPAC458.03, SPAC644.14c, SPAC664.07c, SPAC6F6.16c, SPAC6F6.17, SPAC9E9.08, SPAC9E9.13, SPBC16D10.04c, SPBC1778.02, SPBC19G7.13, SPBC216.05, SPBC29A10.05, SPBC…
GO:0006575	cellular modified amino acid metabolic process	47	5065	0.93%	47	5398	0.87%	SPAC11D3.14c, SPAC11D3.15, SPAC144.04c, SPAC17A5.13, SPAC18G6.04c, SPAC20H4.05c, SPAC227.09, SPAC22F3.10c, SPAC24C9.12c, SPAC26A3.17c, SPAC343.10, SPAC3F10.04, SPAC56E4.06c, SPAC56F8.10, SPAC5H10.08c, SPAC5H10.09c, SPAC644.08, SPAC664.09, SPAC688.04c, SPAPB1A10.07c, SPBC1198.08, SPBC12C2.07c, SPBC12C2.12c, SPBC13A2.03, SPBC1604.01, SPBC1703.08c, SPBC1709.17, SPBC1711.04, SPBC1734.03, SPBC17A3.07,…
GO:0006766	vitamin metabolic process	45	5065	0.89%	45	5398	0.83%	SPAC1002.19, SPAC1093.02, SPAC144.04c, SPAC1486.10, SPAC17A5.13, SPAC18G6.04c, SPAC1952.08c, SPAC222.08c, SPAC23H4.10c, SPAC24C9.12c, SPAC29B12.04, SPAC5H10.08c, SPAC5H10.09c, SPAC6F12.05c, SPAC6F6.11c, SPAC8F11.09c, SPAC9E9.11, SPAP27G11.09c, SPBC12C2.07c, SPBC1711.04, SPBC1734.03, SPBC19G7.02, SPBC21C3.10c, SPBC23E6.06c, SPBC26H8.01, SPBC2G2.08, SPBC409.13, SPBC428.03c, SPBC725.03, SPBC839.16, …
GO:0007018	microtubule-based movement	37	5065	0.73%	37	5398	0.69%	SPAC1093.06c, SPAC144.14, SPAC14C4.08, SPAC1805.08, SPAC1834.07, SPAC18G6.15, SPAC24B11.11c, SPAC25G10.07c, SPAC27D7.13c, SPAC3A11.14c, SPAC3C7.12, SPAC458.04c, SPAC4A8.05c, SPAC57A7.10c, SPAC589.08c, SPAC664.10, SPAC890.02c, SPAC926.07c, SPAPB1A10.09, SPBC12C2.08, SPBC1347.12, SPBC15D4.01c, SPBC1604.20c, SPBC1685.15c, SPBC16A3.15c, SPBC216.02, SPBC26H8.07c, SPBC2F12.13, SPBC365.15, SPBC56F2.03, …
GO:0072659	protein localization to plasma membrane	30	5065	0.59%	30	5398	0.56%	SPAC11G7.02, SPAC144.10c, SPAC167.02, SPAC17G6.04c, SPAC17H9.09c, SPAC1834.11c, SPAC27D7.02c, SPAC2E1P5.04c, SPAC2F7.03c, SPAC2F7.10, SPAC3F10.07c, SPAC5D6.13, SPAC6F6.12, SPAC9E9.07c, SPAPB1A10.04c, SPBC13G1.07, SPBC1685.13, SPBC1706.01, SPBC211.03c, SPBC24C6.08c, SPBC2F12.15c, SPBC31F10.16, SPBC365.11, SPBC3H7.09, SPBC691.01, SPBP16F5.07, SPCC1442.12, SPCC1620.05, SPCC622.14, SPCC794.08
GO:0031047	gene silencing by RNA	29	5065	0.57%	29	5398	0.54%	SPAC13G7.07, SPAC140.03, SPAC18G6.02c, SPAC23G3.01, SPAC3A11.08, SPAC6F12.09, SPAC6G10.07, SPAC926.04c, SPBC119.11c, SPBC1734.11, SPBC25H2.13c, SPBC29A10.09c, SPBC30B4.08, SPBC336.05c, SPBC3B9.14c, SPBC428.08c, SPBC582.04c, SPBC725.08, SPBC83.03c, SPBP8B7.28c, SPCC126.04c, SPCC1393.05, SPCC1739.03, SPCC188.13c, SPCC613.12c, SPCC645.08c, SPCC663.12, SPCC736.11, SPCC970.07c
GO:0016073	snRNA metabolic process	26	5065	0.51%	28	5398	0.52%	SPAC12G12.13c, SPAC1782.08c, SPAC1782.10c, SPAC22A12.12c, SPAC23C11.10, SPAC27D7.08c, SPAC29A4.04c, SPAC2F7.14c, SPAC3G9.10c, SPAC637.09, SPAP14E8.02, SPAP27G11.13c, SPBC115.01c, SPBC119.11c, SPBC1685.06, SPBC16G5.10, SPBC17D1.03c, SPBC1A4.09, SPBC20F10.01, SPBC211.08c, SPBC2A9.10, SPBP35G2.08c, SPCC126.03, SPCC1739.07, SPCC663.12, SPCC757.08
GO:0016074	snoRNA metabolic process	25	5065	0.49%	42	5398	0.78%	SPAC1006.03c, SPAC12G12.13c, SPAC14C4.06c, SPAC17A5.02c, SPAC17G6.16c, SPAC17H9.02, SPAC1805.18, SPAC222.09, SPAC22A12.12c, SPAC29A4.04c, SPAC2F7.14c, SPAC3G9.10c, SPBC115.01c, SPBC13E7.02, SPBC1685.06, SPBC1709.20, SPBC20F10.01, SPBC211.08c, SPBC2D10.10c, SPBP35G2.08c, SPBP8B7.01c, SPCC16C4.05, SPCC1739.07, SPCC613.07, SPCC663.12
GO:0042398	cellular modified amino acid biosynthetic process	24	5065	0.47%	24	5398	0.44%	SPAC144.04c, SPAC17A5.13, SPAC227.09, SPAC22F3.10c, SPAC3F10.04, SPAC5H10.08c, SPAC5H10.09c, SPBC12C2.07c, SPBC1604.01, SPBC1703.08c, SPBC1709.17, SPBC1711.04, SPBC1734.03, SPBC19G7.02, SPBC2G2.08, SPBC2G5.06c, SPBC660.12c, SPBC839.16, SPBP4H10.05c, SPBP8B7.29, SPBPB2B2.09c, SPCC1223.08c, SPCC1442.12, SPCC737.06c
GO:0007029	endoplasmic reticulum organization	24	5065	0.47%	24	5398	0.44%	SPAC1142.06, SPAC1565.08, SPAC1952.13, SPAC1F5.04c, SPAC20G8.05c, SPAC222.14c, SPAC23C11.01, SPAC24B11.11c, SPAC29B12.07, SPAC56E4.05, SPAC589.06c, SPAPB21F2.02, SPBC1539.04, SPBC16H5.04, SPBC30D10.09c, SPBC31A8.01c, SPBC4F6.05c, SPBC543.10, SPBP4H10.12, SPCC1235.06, SPCC126.08c, SPCC1620.07c, SPCC1672.12c, SPCC830.08c
GO:0007031	peroxisome organization	24	5065	0.47%	24	5398	0.44%	SPAC17A5.01, SPAC17C9.14, SPAC17D4.01, SPAC19D5.02c, SPAC1F12.04c, SPAC29A4.14c, SPAC3C7.10, SPAC4H3.01, SPAC664.15, SPAC767.01c, SPAPB17E12.03, SPBC115.02c, SPBC1198.09, SPBC12C2.08, SPBC13G1.03c, SPBC17A3.10, SPBC21B10.06c, SPBC3E7.11c, SPBC582.09, SPBC646.15c, SPBC725.07, SPCC550.09, SPCC553.03, SPCC737.05
GO:0030261	chromosome condensation	22	5065	0.43%	22	5398	0.41%	SPAC11E3.03, SPAC19E9.02, SPAC19G12.06c, SPAC29A4.18, SPAC31A2.05c, SPAC3G9.04, SPAC824.04, SPBC11B10.09, SPBC146.03c, SPBC1703.14c, SPBC1A4.03c, SPBC428.17c, SPBC6B1.04, SPBC776.02c, SPBC776.13, SPBP4H10.06c, SPCC188.03, SPCC306.03c, SPCC320.13c, SPCC622.08c, SPCC74.02c, SPCC962.02c
GO:0007155	cell adhesion	20	5065	0.39%	20	5398	0.37%	SPAC186.01, SPAC1F8.06, SPAC589.02c, SPAC688.08, SPAC977.07c, SPAP11E10.02c, SPAPB15E9.01c, SPAPB2C8.01, SPBC1289.10c, SPBC1289.15, SPBC1348.08c, SPBC21.05c, SPBC21D10.06c, SPBC317.01, SPBC359.04c, SPBC947.04, SPBPJ4664.02, SPCC1494.10, SPCC1742.01, SPCC188.09c
GO:0045851	pH reduction	19	5065	0.38%	19	5398	0.35%	SPAC11E3.07, SPAC15A10.06, SPAC16E8.07c, SPAC17A2.03c, SPAC1A6.09c, SPAC2C4.13, SPAC637.05c, SPAC732.01, SPAC7D4.10, SPAC977.10, SPAPB2B4.05, SPBC1105.10, SPBC1685.16, SPBC16H5.02, SPBC3B9.18c, SPBC405.04c, SPBC530.12c, SPCC757.10, SPCC965.03
GO:0071941	nitrogen cycle metabolic process	18	5065	0.36%	18	5398	0.33%	SPAC1952.11c, SPAC1F7.09c, SPAC22G7.06c, SPAC29A4.13, SPAC3A12.09c, SPAC3H1.07, SPAC4G9.10, SPAC922.03, SPBC1289.16c, SPBC1539.03c, SPBC1773.14, SPBC215.08c, SPBC428.05c, SPBC56F2.09c, SPBC8E4.03, SPBP26C9.02c, SPCC1223.09, SPCPB16A4.05c
GO:0006915	apoptotic process	16	5065	0.32%	16	5398	0.30%	SPAC12G12.04, SPAC17C9.08, SPAC26F1.14c, SPAC29A4.09, SPAC3C7.11c, SPAPJ691.02, SPBC106.13, SPBC11G11.01, SPBC16G5.09, SPBC17A3.08, SPBC26H8.13c, SPBC28F2.11, SPBC336.01, SPCC1840.04, SPCC23B6.03c, SPCC576.04
GO:0007030	Golgi organization	16	5065	0.32%	16	5398	0.30%	SPAC17A5.08, SPAC1D4.02c, SPAC23H4.03c, SPAC29B12.07, SPAC343.09, SPAC343.19, SPAC5D6.13, SPBC1539.05, SPBC16E9.09c, SPBC36.08c, SPBC4F6.05c, SPBC691.02c, SPBC776.04, SPCC126.08c, SPCC24B10.17, SPCC31H12.07
GO:0071218	cellular response to misfolded protein	15	5065	0.30%	15	5398	0.28%	SPAC11E3.14, SPAC1565.08, SPAC17C9.13c, SPAPB1E7.09, SPBC16D10.08c, SPBC1709.14, SPBC36B7.05c, SPBC3B9.01, SPBC3E7.02c, SPBC409.06, SPBC530.03c, SPBC83.16c, SPBP8B7.21, SPBPJ4664.06, SPCC1827.04
GO:0006576	cellular biogenic amine metabolic process	15	5065	0.30%	15	5398	0.28%	SPAC13A11.06, SPAC144.04c, SPAC16E8.04c, SPAC19A8.15, SPAC3F10.09, SPAC3G9.11c, SPAC922.07c, SPAC959.05c, SPAPB24D3.03, SPBC12C2.07c, SPBC1539.09c, SPBC16G5.08, SPBC577.14c, SPBP4H10.05c, SPCC1442.09
GO:0000128	flocculation	14	5065	0.28%	14	5398	0.26%	SPAC186.01, SPAC1F8.06, SPAC977.07c, SPAPB15E9.01c, SPBC1289.10c, SPBC1289.15, SPBC15D4.02, SPBC317.01, SPBC359.04c, SPBC947.04, SPCC1223.13, SPCC1494.10, SPCC1742.01, SPCC188.09c
GO:0000920	septum digestion after cytokinesis	13	5065	0.26%	13	5398	0.24%	SPAC14C4.09, SPAC16A10.04, SPAC1D4.11c, SPAC23C4.08, SPAC4F8.01, SPAC821.09, SPAC9E9.14, SPACUNK4.06c, SPBC13G1.12, SPBC29A3.17, SPBC651.03c, SPCC18.04, SPCC645.06c
GO:0045454	cell redox homeostasis	11	5065	0.22%	11	5398	0.20%	SPAC1002.09c, SPAC15E1.09, SPAC7D4.07c, SPAC821.10c, SPBC12D12.07c, SPBC1347.11, SPBC1773.02c, SPBC17A3.07, SPBC32F12.03c, SPCC330.06c, SPCC576.03c
GO:0034067	protein localization to Golgi apparatus	9	5065	0.18%	9	5398	0.17%	SPAC11G7.02, SPAC1565.08, SPAC4F8.01, SPBC16A3.09c, SPBC16C6.02c, SPBC21C3.01c, SPBC947.10, SPCC1795.10c, SPCPJ732.01
GO:0043647	inositol phosphate metabolic process	9	5065	0.18%	9	5398	0.17%	SPAC13G6.14, SPAC607.04, SPAC9G1.10c, SPBC21H7.03c, SPBC2G2.02, SPBC577.13, SPCC1672.06c, SPCC4B3.10c, SPCC970.08
GO:0044782	cilium organization	7	5065	0.14%	7	5398	0.13%	SPAC24C9.15c, SPAC4F10.11, SPAC821.06, SPAC9G1.11c, SPBC16A3.01, SPBC19F8.01c, SPCC188.12
GO:0006089	lactate metabolic process	7	5065	0.14%	7	5398	0.13%	SPAC186.08c, SPAC824.07, SPAPB1A11.03, SPBC12C2.12c, SPBC1773.04, SPBC713.03, SPCC13B11.03c
GO:0018345	protein palmitoylation	6	5065	0.12%	6	5398	0.11%	SPAC2F7.10, SPAC3F10.07c, SPBC13G1.07, SPBC2F12.15c, SPBC3H7.09, SPBC691.01
GO:0048870	cell motility	6	5065	0.12%	6	5398	0.11%	SPAC16.01, SPAC16A10.04, SPAC1F7.04, SPAC20H4.11c, SPAC23C4.08, SPAC2F7.16c
GO:0032501	multicellular organismal process	6	5065	0.12%	6	5398	0.11%	SPAC11E3.06, SPAC2C4.14c, SPAC9G1.09, SPBC17F3.02, SPBC19G7.06, SPBC30B4.03c
GO:0030091	protein repair	6	5065	0.12%	6	5398	0.11%	SPAC1F7.06, SPAC22E12.03c, SPAC29E6.05c, SPAC869.08, SPBC216.04c, SPBP4H10.17c
GO:0006797	polyphosphate metabolic process	6	5065	0.12%	6	5398	0.11%	SPAC2F3.11, SPBC21B10.04c, SPBC3B8.04c, SPBC713.07c, SPCC1322.14c, SPCC1840.07c
GO:0007032	endosome organization	6	5065	0.12%	6	5398	0.11%	SPAC16A10.03c, SPAC23C4.16c, SPAC343.19, SPAC823.12, SPBC9B6.03, SPCC790.02
GO:0034389	lipid droplet organization	5	5065	0.10%	5	5398	0.09%	SPAC3A11.04, SPBC543.08, SPBC725.10, SPBC776.14, SPCC1235.15
GO:0007040	lysosome organization	5	5065	0.10%	5	5398	0.09%	SPAC16A10.03c, SPAC823.12, SPAPB1A10.10c, SPBC405.04c, SPCC790.02
GO:0018342	protein prenylation	5	5065	0.10%	5	5398	0.09%	SPAC167.02, SPAC17G6.04c, SPAC2E1P5.04c, SPAPB1A10.04c, SPCC1620.05
GO:0006501	C-terminal protein lipidation	5	5065	0.10%	5	5398	0.09%	SPAC1783.06c, SPBC3B9.06c, SPBC405.05, SPBC4B4.10c, SPBC6B1.05c
GO:2000001	regulation of DNA damage checkpoint	4	5065	0.08%	4	5398	0.07%	SPBC216.05, SPBC691.02c, SPCC1753.01c, SPCC23B6.03c
GO:0009636	response to toxic substance	3	5065	0.06%	3	5398	0.06%	SPAC328.03, SPBC215.08c, SPCC757.07c
GO:0000372	Group I intron splicing	3	5065	0.06%	4	5398	0.07%	SPAC4G8.09, SPMIT.02, SPMIT.03
GO:0000493	box H/ACA snoRNP assembly	2	5065	0.04%	2	5398	0.04%	SPBC30D10.15, SPBC8D2.13
GO:0006069	ethanol oxidation	2	5065	0.04%	2	5398	0.04%	SPBC1539.07c, SPCC13B11.04c
GO:0009436	glyoxylate catabolic process	2	5065	0.04%	2	5398	0.04%	SPACUNK4.10, SPBC1773.17c
GO:0046210	nitric oxide catabolic process	1	5065	0.02%	1	5398	0.02%	SPAC869.02c
GO:0009305	protein biotinylation	1	5065	0.02%	1	5398	0.02%	SPBC30D10.07c
GO:0009447	putrescine catabolic process	1	5065	0.02%	1	5398	0.02%	SPAC1002.07c
GO:0034276	kynurenic acid biosynthetic process	1	5065	0.02%	1	5398	0.02%	SPAC6B12.04c
GO:0019413	acetate biosynthetic process	1	5065	0.02%	1	5398	0.02%	SPAC9E9.09c
GO:0008215	spermine metabolic process	1	5065	0.02%	1	5398	0.02%	SPBP4H10.05c
