# Supplementary material for: Hidden in plain sight: what remains to be discovered in the eukaryotic proteome?
Source: Open Biol. 2019 Feb 20;9(2):180241. doi: 10.1098/rsob.180241 (PMC6395881; doi:10.1098/rsob.180241)
Supplement: Table S7 [file rsob180241supp8.tsv]

GOID	TERM	NUM_LIST_ANNOTATIONS	LIST_SIZE	CLUSTER_FREQUENCY	TOTAL_NUM_ANNOTATIONS	POPULATION_SIZE	GENOME_FREQUENCY	ANNOTATED_GENES
GO:0032501	multicellular organismal process	7225	17127	42.18%	7301	17767	41.09%	A0A087WTH5, A0A087WXM9, A0A183, A0A1B0GTQ4, A0A1B0GUW6, A0A1B0GVQ0, A0A1B0GWK0, A0AV96, A0AVF1, A0AVK6, A0AVT1, A0MZ66, A0PJW6, A0PJX4, A0PJY2, A1A580, A1E959, A1L190, A1L4H1, A1X283, A1Z1Q3, A2IDD5, A2RTY3, A2RU30, A2RU54, A2RUB1, A2RUB6, A2RUU4, A2VDF0, A2VDJ0, A2VEC9, A3KFT3, A4D126, A4D2G3, A4QPB2, A4UGR9, A5A3E0, A5D8V7, A5LHX3, A5PKW4, A5X5Y0, A5YKK6, A6BM72, A6NC42, A6NC98, A6NCL2, A6NCS4,…
GO:0023052	signaling	6207	17127	36.24%	6335	17767	35.66%	A0A075B6P5, A0A075B6Q5, A0A075B6R2, A0A075B6S6, A0A087WSY4, A0A087WTH5, A0A0A0MS14, A0A0A0MS15, A0A0A6YYK7, A0A0B4J1U7, A0A0B4J1V0, A0A0B4J1V1, A0A0B4J1V2, A0A0B4J1V6, A0A0B4J1X5, A0A0B4J1X8, A0A0B4J1Y9, A0A0B4J2F2, A0A0B4J2H0, A0A0C4DH25, A0A0C4DH29, A0A0C4DH31, A0A0C4DH32, A0A0C4DH33, A0A0C4DH34, A0A0C4DH38, A0A0C4DH39, A0A0C4DH41, A0A0C4DH42, A0A0C4DH43, A0A0C4DH73, A0A0G2JMI3, A0A0J9YVY3, A0A…
GO:0032502	developmental process	5970	17127	34.86%	6006	17767	33.80%	A0A0G2JMD5, A0A183, A0A1B0GTQ4, A0A1B0GUW6, A0A1B0GVQ0, A0AV96, A0AVF1, A0AVI2, A0AVK6, A0AVT1, A0MZ66, A0PJW6, A0PJW8, A0PJX4, A0PJY2, A0PK00, A1A580, A1E959, A1L4H1, A1X283, A1YPR0, A1Z1Q3, A2IDD5, A2RTY3, A2RU30, A2RU54, A2RUB1, A2RUB6, A2VDF0, A2VDJ0, A2VEC9, A3QJZ6, A3QJZ7, A4D126, A4QPB2, A4UGR9, A5D8V7, A5LHX3, A5PKW4, A5YKK6, A6BM72, A6NC42, A6NCS4, A6NDE4, A6NF36, A6NFD8, A6NFN3, A6NG13,…
GO:0006351	transcription, DNA-templated	3732	17127	21.79%	3843	17767	21.63%	A0A0G2JMD5, A0A0U1RQI7, A0A1B0GTS1, A0A1B0GVZ6, A0A1B0GWH4, A0A1W2PR48, A0AVK6, A0JLT2, A0PJY2, A1A519, A1YPR0, A2RRD8, A2RU54, A3KN83, A3QJZ6, A3QJZ7, A4QPB2, A5YKK6, A6H8Y1, A6NCS4, A6ND36, A6NF83, A6NFD8, A6NFI3, A6NFQ7, A6NGN4, A6NHJ4, A6NHQ4, A6NHR9, A6NHT5, A6NI15, A6NIX2, A6NJ46, A6NJG6, A6NJL1, A6NJT0, A6NK06, A6NK53, A6NK75, A6NKF2, A6NLC8, A6NLF2, A6NLW8, A6NM28, A6NMT0, A6NN14, A6NNA5,…
GO:0002376	immune system process	2972	17127	17.35%	3039	17767	17.10%	A0A075B6H9, A0A075B6I0, A0A075B6I1, A0A075B6I4, A0A075B6I9, A0A075B6J1, A0A075B6J6, A0A075B6J9, A0A075B6K0, A0A075B6K2, A0A075B6K4, A0A075B6K5, A0A075B6K6, A0A075B6N1, A0A075B6N2, A0A075B6N3, A0A075B6N4, A0A075B6P5, A0A075B6Q5, A0A075B6R2, A0A075B6S2, A0A075B6S4, A0A075B6S5, A0A075B6S6, A0A075B6T6, A0A075B6T7, A0A075B6T8, A0A075B6U4, A0A075B6V5, A0A075B6W5, A0A075B6X5, A0A075B6Y3, A0A087WSX0, A0A…
GO:0006810	transport	2822	17127	16.48%	2863	17767	16.11%	A0A087WVF3, A0A087WXS9, A0A087X179, A0A087X1G2, A0AVF1, A0AVI4, A0FGR8, A0FGR9, A1A5B4, A1A5C7, A1A5D9, A1L4H1, A2RRP1, A4D1S5, A4D2H0, A4FU28, A4QPB2, A5D8V6, A6NC98, A6NDS4, A6NER0, A6NF34, A6NFX1, A6NH11, A6NH21, A6NH52, A6NH57, A6NIH7, A6NIM6, A6NIV6, A6NK97, A6NKT7, A6NKX4, A6NNN8, A8K0Z3, A8K7I4, A8MTZ0, B7ZAQ6, B7ZC32, B9A6J9, D3W0D1, O00141, O00144, O00159, O00161, O00167, O00168, O00180,…
GO:0016192	vesicle-mediated transport	2027	17127	11.84%	2078	17767	11.70%	A0A075B6P5, A0A075B6Q5, A0A075B6R2, A0A075B6S6, A0A087WSY4, A0A0A0MS14, A0A0A0MS15, A0A0B4J1U7, A0A0B4J1V0, A0A0B4J1V1, A0A0B4J1V2, A0A0B4J1V6, A0A0B4J1X5, A0A0B4J1X8, A0A0B4J1Y9, A0A0B4J2H0, A0A0C4DH25, A0A0C4DH29, A0A0C4DH31, A0A0C4DH32, A0A0C4DH33, A0A0C4DH34, A0A0C4DH38, A0A0C4DH39, A0A0C4DH41, A0A0C4DH42, A0A0C4DH43, A0A0C4DH73, A0A0G2JMI3, A0A0J9YVY3, A0A0J9YX35, A0A0J9YXX1, A0A5B9, A0FGR8,…
GO:0006915	apoptotic process	1900	17127	11.09%	1909	17767	10.74%	A0A0G2JMD5, A0PJW8, A1A4S6, A1L190, A3QJZ6, A3QJZ7, A6NCS4, A6NCW0, A6NCW7, A6NGN4, A6NNY8, A8MUK1, A8MUM7, B2CW77, C9J2P7, C9JJH3, C9JLJ4, C9JPN9, C9JVI0, D6R901, D6R9N7, D6RA61, D6RBQ6, D6RCP7, D6RJB6, I0J062, O00115, O00141, O00144, O00165, O00167, O00182, O00198, O00206, O00213, O00220, O00238, O00257, O00273, O00291, O00292, O00329, O00418, O00422, O00429, O00463, O00471, O00499, O00506, O00…
GO:0065003	protein-containing complex assembly	1839	17127	10.74%	1870	17767	10.53%	A0A0U1RRE5, A0PK00, A1A4Y4, A1L188, A1X283, A2RU30, A4D2H0, A4FU28, A5D8V7, A5YKK6, A6H8Y1, A6NFA1, A6NFT4, A6NFY7, A6NGB9, A6NHN0, A6NKD2, A6NLC8, A8K0Z3, A8K5M9, A8MT69, A8MXK1, B5ME19, C4AMC7, C9JE40, H0YL14, O00159, O00161, O00165, O00175, O00186, O00198, O00206, O00217, O00231, O00233, O00255, O00268, O00291, O00303, O00322, O00401, O00429, O00443, O00499, O00505, O00512, O00571, O00585, O00…
GO:0055085	transmembrane transport	1478	17127	8.63%	1511	17767	8.50%	A0A087WTH5, A0AV02, A0PJK1, A1A5B4, A1A5C7, A4IF30, A5X5Y0, A6NFQ2, A6NIM6, A6NK97, A6NKX4, A6NL88, A6NM10, A6NNN8, A6NNS2, A8K7I4, A8MPY1, A8MYU2, B1AL88, B4DS77, B7U540, B7ZAQ6, B8ZZ34, B9EJG8, O00141, O00168, O00180, O00186, O00244, O00299, O00305, O00308, O00337, O00341, O00400, O00408, O00459, O00476, O00483, O00499, O00555, O00585, O00591, O00623, O00624, O00628, O00631, O00763, O14493, O14…
GO:0048870	cell motility	1457	17127	8.51%	1472	17767	8.29%	A0A075B6P5, A0A075B6S6, A0A0C4DH25, A0A0C4DH73, A0M8Q6, A0MZ66, A0PJY2, A2NJV5, A4D1T9, A6NFQ2, A6NNA5, A8K0Z3, B0I1T2, O00139, O00141, O00159, O00175, O00182, O00212, O00214, O00220, O00329, O00339, O00358, O00401, O00421, O00443, O00459, O00522, O00533, O00560, O00570, O00574, O00585, O00590, O00592, O00622, O00626, O00628, O00750, O00755, O14494, O14495, O14511, O14512, O14514, O14525, O14604,…
GO:0006629	lipid metabolic process	1400	17127	8.17%	1426	17767	8.03%	A1L3X0, A2RUU4, A4D126, A4D1P6, A5D6W6, A6NCL2, A6NDG6, A6NFH5, A6NH21, A6NK06, A6NKP2, A8K0Z3, A8MXV4, B0YJ81, C9JRZ8, O00116, O00154, O00204, O00329, O00443, O00459, O00468, O00482, O00488, O00519, O00562, O00585, O00622, O00628, O00744, O00748, O00750, O00763, O00767, O14494, O14495, O14508, O14511, O14512, O14543, O14544, O14561, O14684, O14732, O14734, O14735, O14756, O14773, O14791, O14832,…
GO:0007155	cell adhesion	1356	17127	7.92%	1365	17767	7.68%	A2RU30, A2VDJ0, A2VEC9, A4D0S4, A6BM72, A6H8M9, A6NC98, A6ND01, A6NDV4, A6NMB1, A6NMZ7, A8TX70, B0I1T2, B6A8C7, O00151, O00182, O00186, O00192, O00203, O00212, O00241, O00255, O00299, O00501, O00533, O00548, O00585, O00592, O00622, O14493, O14495, O14498, O14514, O14522, O14525, O14544, O14594, O14656, O14672, O14713, O14786, O14788, O14917, O14936, O14974, O15018, O15031, O15041, O15105, O15123,…
GO:0022414	reproductive process	1325	17127	7.74%	1331	17767	7.49%	A0A1B0GUW6, A0AVF1, A0AVK6, A1L190, A1X283, A2RUB1, A2VDF0, A4D1T9, A5D8W1, A6ND01, A6NDE4, A6NF36, A6NG13, A6NGB9, A6NHT5, A6NJZ7, A6NK06, A6NKD2, A6NMN3, A6NNM3, A8MW99, A8MYU2, B2RXH4, E7EML9, O00124, O00182, O00238, O00253, O00255, O00268, O00321, O00327, O00444, O00507, O00622, O00755, O14493, O14494, O14495, O14497, O14543, O14599, O14609, O14627, O14686, O14753, O14793, O14905, O14944, O14…
GO:0007010	cytoskeleton organization	1283	17127	7.49%	1304	17767	7.34%	A0A096LP49, A0MZ66, A1A4S6, A1E959, A1X283, A2A2Y4, A2IDD5, A2RUB6, A4D256, A4UGR9, A5D8V7, A6NC98, A6NCC3, A6NDK9, A6NDN3, A6NFT4, A6NGB9, A6NHL2, A6NI79, A6NIX2, A6NNZ2, A8K0Z3, A8K5M9, A8MU46, A8MVW5, A8MZ36, B1AK53, C4AMC7, D6RGH6, F8WBI6, H0YL14, H3BQB6, I6L899, O00139, O00159, O00165, O00175, O00212, O00291, O00401, O00423, O00444, O00468, O00499, O00560, O00585, O14492, O14513, O14578, O14…
GO:0070647	protein modification by small protein conjugation or removal	1059	17127	6.18%	1069	17767	6.02%	A0A1B0GUS4, A0AVI4, A0AVT1, A1L167, A5LHX3, A5PLL7, A6NCF5, A6NCW0, A6NCW7, A6NHQ4, A6NK59, A6NNE9, A6NNY8, A8K0Z3, A8MQ27, A8MT69, A8MTL3, A8MUK1, B2RXH4, C9J2P7, C9JJH3, C9JLJ4, C9JPN9, C9JR72, C9JVI0, D6R901, D6R9N7, D6RA61, D6RBQ6, D6RCP7, D6RJB6, O00231, O00232, O00233, O00237, O00257, O00303, O00308, O00487, O00507, O00623, O00635, O00762, O14508, O14512, O14514, O14543, O14544, O14656, O14…
GO:1901135	carbohydrate derivative metabolic process	1012	17127	5.91%	1029	17767	5.79%	A0A096LP55, A1L3X0, A1Z1Q3, A2RUC4, A6NNW6, B0YJ81, E9PQ53, O00142, O00154, O00178, O00204, O00217, O00219, O00237, O00238, O00330, O00338, O00408, O00462, O00468, O00483, O00585, O00746, O00754, O00757, O00763, O00767, O14521, O14548, O14556, O14561, O14594, O14638, O14734, O14792, O14936, O14949, O15067, O15239, O15294, O15305, O15440, O15466, O15527, O43173, O43181, O43252, O43286, O43292, O43…
GO:0000278	mitotic cell cycle	915	17127	5.34%	919	17767	5.17%	A0AVK6, A2RUB1, A4D256, A4GXA9, A5YKK6, A6NDV4, A6NHL2, A6NNZ2, A8K8P3, D6RGH6, H0YL14, O00139, O00255, O00311, O00409, O00423, O00444, O00560, O00571, O00743, O00744, O00762, O14578, O14595, O14744, O14745, O14746, O14753, O14757, O14770, O14777, O14867, O14901, O14904, O14944, O14965, O14974, O15013, O15066, O15078, O15151, O15182, O15194, O15205, O15297, O15315, O15350, O15520, O43236, O43264,…
GO:0030163	protein catabolic process	884	17127	5.16%	895	17767	5.04%	A0A1B0GUS4, A0AVI4, A0AVT1, A2RUS2, A4D1P6, A5LHX3, A6NCW0, A6NNY8, A8MUK1, C9J2P7, C9JJH3, C9JLJ4, C9JPN9, C9JVI0, D6R901, D6R9N7, D6RA61, D6RBQ6, D6RCP7, D6RJB6, F5GYI3, I0J062, O00124, O00231, O00232, O00233, O00237, O00308, O00327, O00462, O00487, O00507, O00560, O00635, O00744, O00762, O14514, O14544, O14640, O14656, O14682, O14773, O14818, O14908, O14933, O14964, O14965, O14977, O14980, O15…
GO:0061024	membrane organization	827	17127	4.83%	855	17767	4.81%	A0A075B6Q5, A0A075B6R2, A0A087WSY4, A0A0A0MS14, A0A0A0MS15, A0A0B4J1U7, A0A0B4J1V0, A0A0B4J1V1, A0A0B4J1V2, A0A0B4J1V6, A0A0B4J1X5, A0A0B4J1X8, A0A0B4J1Y9, A0A0B4J2H0, A0A0C4DH29, A0A0C4DH31, A0A0C4DH32, A0A0C4DH33, A0A0C4DH34, A0A0C4DH38, A0A0C4DH39, A0A0C4DH41, A0A0C4DH42, A0A0C4DH43, A0A0G2JMI3, A0A0J9YVY3, A0A0J9YX35, A0A0J9YXX1, A0A1B0GTQ4, A0A5B9, A0M8Q6, A0PG75, A1A5B4, A6ND01, A6NH11, A6N…
GO:0016071	mRNA metabolic process	762	17127	4.45%	775	17767	4.36%	A0A0U1RRE5, A2A288, A2RRP1, A2RU54, A2RUB1, A5YKK6, A6NDE4, A6NEQ0, A6NFN3, A6NMK7, A6PVI3, A7MD48, C9JE40, O00148, O00178, O00267, O00422, O00425, O14744, O14893, O14944, O14980, O15042, O15116, O15234, O15514, O43143, O43148, O43172, O43251, O43290, O43310, O43390, O43395, O43447, O43660, O43719, O43809, O43865, O60231, O60306, O60341, O60506, O60508, O60563, O60828, O60832, O60870, O60936, O60…
GO:0006954	inflammatory response	753	17127	4.40%	758	17767	4.27%	A0A075B6P5, A0A075B6S6, A0A0C4DH25, A0A0C4DH73, A0M8Q6, A1A4Y4, A1E959, A2NJV5, A6NK06, O00161, O00175, O00182, O00206, O00238, O00329, O00408, O00421, O00574, O00585, O00590, O00626, O14543, O14625, O14638, O14684, O14788, O14843, O14862, O14920, O14931, O15054, O15111, O15130, O15162, O15264, O15360, O15444, O15455, O15467, O15516, O15527, O15534, O15552, O15553, O43164, O43187, O43353, O43474,…
GO:0006325	chromatin organization	731	17127	4.27%	751	17767	4.23%	A0A1B0GVZ6, A6NED2, A6NHQ2, A6NHQ4, A6NHR9, A6NKD2, A8MT69, B2RXH2, O00167, O00213, O00255, O00257, O00422, O00570, O14497, O14607, O14646, O14647, O14686, O14744, O14757, O14929, O14965, O15047, O15054, O15055, O15156, O15265, O15294, O15297, O15347, O15379, O15516, O15534, O15550, O43151, O43159, O43189, O43257, O43293, O43318, O43463, O43482, O43593, O43709, O43823, O60248, O60264, O60341, O60…
GO:0055086	nucleobase-containing small molecule metabolic process	725	17127	4.23%	740	17767	4.17%	A0A096LP55, A1L3X0, A1Z1Q3, A6ND91, A6NNW6, B0YJ81, E9PQ53, O00142, O00154, O00178, O00204, O00217, O00330, O00338, O00408, O00483, O00746, O00763, O00767, O14521, O14548, O14556, O14561, O14638, O14734, O14735, O14936, O14949, O15067, O15120, O15229, O15239, O15294, O15305, O15527, O43181, O43252, O43306, O43598, O43674, O43676, O43677, O43678, O43704, O43708, O43920, O60256, O60266, O60313, O60…
GO:0055065	metal ion homeostasis	621	17127	3.63%	626	17767	3.52%	A0AV02, A6NNS2, B1AL88, O00144, O00244, O00254, O00398, O00421, O00555, O00574, O00585, O00590, O14617, O14625, O14649, O14788, O14863, O14958, O14983, O15130, O15164, O15247, O15399, O15431, O15432, O15528, O15530, O43365, O43603, O43612, O43613, O43614, O43819, O43927, O60260, O60610, O60674, O60721, O60733, O60826, O60896, O60936, O75027, O75185, O75348, O75388, O75581, O75603, O75631, O75762,…
GO:0006412	translation	603	17127	3.52%	624	17767	3.51%	A2A288, A2RTX5, A5YKK6, A6NMX2, A9UHW6, B5ME19, C9JE40, O00178, O00303, O00418, O00425, O00571, O14602, O14682, O15055, O15234, O15235, O15371, O15372, O15514, O15534, O43293, O43310, O43324, O43390, O43432, O43524, O43583, O43639, O43716, O43776, O43918, O60506, O60516, O60524, O60573, O60739, O60783, O60841, O75175, O75394, O75570, O75616, O75794, O75807, O75821, O75822, O75879, O76050, O94822,…
GO:0005975	carbohydrate metabolic process	568	17127	3.32%	578	17767	3.25%	A2VDF0, A6NDG6, A6NNW6, A8MPS7, B7ZBB8, O00219, O00462, O00754, O00757, O00763, O14556, O14561, O14732, O14772, O15055, O15056, O15294, O15305, O15357, O15466, O15488, O43173, O43280, O43286, O43314, O43426, O43451, O43488, O43529, O43820, O43825, O43826, O43916, O60260, O60512, O60513, O60656, O60825, O60909, O75081, O75191, O75197, O75310, O75352, O75356, O75376, O75390, O75746, O75752, O75795,…
GO:0051186	cofactor metabolic process	543	17127	3.17%	550	17767	3.10%	A1KZ92, A1L3X0, A6ND91, A6NNW6, B0YJ81, O00154, O00330, O00763, O00764, O00767, O14556, O14678, O14684, O14734, O14832, O14841, O15217, O15229, O15294, O43488, O43708, O43766, O60218, O60488, O60494, O60825, O60931, O75081, O75208, O75223, O75356, O75376, O75746, O75828, O75874, O75891, O75907, O76003, O76071, O95201, O95336, O95396, O95479, O95497, O95498, O95544, O95563, O95571, O95573, O95718,…
GO:0042060	wound healing	523	17127	3.05%	528	17767	2.97%	A0A1B0GVQ0, A1E959, A6NI61, A8MZ36, O00144, O00186, O00203, O00206, O00254, O00299, O00329, O00458, O00512, O00622, O00744, O00755, O14492, O14495, O14656, O14793, O14936, O14944, O15162, O15315, O15519, O15520, O15525, O15530, O15547, O43427, O43502, O43572, O43581, O60248, O60341, O60353, O60437, O60674, O60675, O75084, O75122, O75912, O75923, O95140, O95340, O95461, O95837, O95866, P00451, P00…
GO:0098542	defense response to other organism	518	17127	3.02%	545	17767	3.07%	A0A075B6Q5, A0A075B6R2, A0A087WSY4, A0A0A0MS14, A0A0A0MS15, A0A0B4J1U7, A0A0B4J1V0, A0A0B4J1V1, A0A0B4J1V2, A0A0B4J1V6, A0A0B4J1X5, A0A0B4J1X8, A0A0B4J1Y9, A0A0B4J2H0, A0A0C4DH29, A0A0C4DH31, A0A0C4DH32, A0A0C4DH33, A0A0C4DH34, A0A0C4DH38, A0A0C4DH39, A0A0C4DH41, A0A0C4DH42, A0A0C4DH43, A0A0G2JMI3, A0A0J9YVY3, A0A0J9YX35, A0A0J9YXX1, A0A5B9, A0M8Q6, A1A4Y4, A1L4H1, A6NC98, A6NMB1, B7Z8K6, B9A064,…
GO:0007005	mitochondrion organization	511	17127	2.98%	516	17767	2.90%	A1L188, A6NCE7, A6NFY7, B7ZC32, O00144, O00165, O00167, O00170, O00198, O00217, O00411, O00429, O14548, O14561, O14737, O14746, O14925, O14966, O14983, O15239, O15243, O15287, O15350, O43181, O43236, O43464, O43521, O43615, O43674, O43676, O43677, O43678, O43715, O43819, O43920, O60238, O60260, O60296, O60313, O60733, O60830, O60936, O75143, O75146, O75153, O75223, O75251, O75306, O75380, O75438,…
GO:0006281	DNA repair	500	17127	2.92%	515	17767	2.90%	A2RUB1, A4GXA9, A6NHR9, A8MT69, O00167, O00213, O00255, O00311, O00487, O14757, O14867, O14933, O15287, O15315, O15350, O15360, O15457, O15514, O15520, O15527, O43196, O43299, O43502, O43542, O43543, O60216, O60306, O60341, O60673, O60729, O60870, O60921, O60934, O75417, O75419, O75717, O75771, O75792, O76064, O94761, O94762, O94782, O95071, O95072, O95243, O95551, O95677, O95714, O95997, O96017,…
GO:0006914	autophagy	453	17127	2.64%	458	17767	2.58%	A0PJW8, A1A4Y4, A5D8V6, A6NC51, A6NCE7, A8K0Z3, A8MW95, B3EWF7, B9EJG8, O00165, O00214, O00267, O00391, O00429, O00459, O00750, O14681, O14964, O15040, O15118, O15269, O15270, O15321, O15342, O15553, O43293, O43318, O43353, O43464, O43504, O43633, O43741, O60238, O60260, O60858, O75143, O75164, O75348, O75351, O75385, O75396, O75436, O75460, O75886, O94817, O94964, O95140, O95166, O95210, O95295,…
GO:0006091	generation of precursor metabolites and energy	441	17127	2.57%	448	17767	2.52%	A0A096LP55, A6NNW6, A8MXD5, B7ZBB8, E9PQ53, O00217, O00483, O14520, O14521, O14548, O14556, O14561, O14756, O14949, O14957, O15055, O15121, O15239, O15240, O15294, O15460, O15488, O43175, O43181, O43488, O43674, O43676, O43677, O43678, O43837, O43920, O60701, O60825, O75081, O75106, O75191, O75208, O75251, O75306, O75323, O75356, O75376, O75380, O75390, O75438, O75439, O75452, O75489, O75746, O75…
GO:0008380	RNA splicing	418	17127	2.44%	422	17767	2.38%	A2RU54, A6NDE4, A6NEQ0, A6NFN3, A6PVI3, A7MD48, O00148, O00422, O00566, O14744, O14893, O15042, O15116, O15234, O15514, O15541, O43143, O43172, O43251, O43290, O43390, O43395, O43447, O43660, O43719, O43809, O60231, O60306, O60341, O60506, O60508, O60828, O60936, O75312, O75400, O75460, O75475, O75494, O75525, O75526, O75533, O75554, O75643, O75934, O75937, O75940, O94906, O94913, O95149, O95218,…
GO:0006605	protein targeting	412	17127	2.41%	417	17767	2.35%	A6NFQ2, A8MXV4, C4AMC7, O00116, O00159, O00165, O00170, O00189, O00203, O00212, O00560, O00623, O00628, O14617, O14653, O14713, O14734, O14737, O14832, O14908, O14925, O14964, O14975, O15228, O15243, O15254, O15305, O43464, O43615, O43681, O43759, O43765, O43933, O60238, O60260, O60296, O60359, O60683, O60725, O60830, O75143, O75381, O75439, O75521, O75874, O75901, O76094, O94826, O94929, O95140,…
GO:0009636	response to toxic substance	402	17127	2.35%	402	17767	2.26%	A8MTJ3, O00180, O00487, O00506, O00629, O14559, O14717, O14793, O14863, O15054, O15111, O15264, O15354, O15431, O15527, O15551, O43143, O43464, O43474, O43524, O43665, O60260, O60333, O60341, O60356, O60603, O60658, O60883, O60939, O75324, O75762, O75916, O94759, O95050, O95256, O95471, O95831, O95832, O95998, P00156, P00338, P00441, P00492, P00505, P00519, P00738, P00813, P00966, P01034, P01100,…
GO:0044782	cilium organization	375	17127	2.19%	378	17767	2.13%	A0AVF1, A1XBS5, A2A3K4, A2RUB6, A5D8V7, A6NCL1, A6NFT4, A6NIH7, A8K8P3, A8MTQ0, A8MTZ0, D6RGH6, H0YL14, I3L273, O00444, O00471, O14639, O14645, O14782, O15066, O15078, O15230, O15259, O15439, O43236, O43303, O43313, O43602, O43805, O43822, O75161, O75366, O75665, O75800, O75935, O76039, O76050, O94927, O94929, O94986, O95447, O95613, O95684, O95721, O95876, O95922, O95948, O95995, P04350, P06396,…
GO:0051604	protein maturation	373	17127	2.18%	376	17767	2.12%	A0A075B6P5, A0A075B6S6, A0A0C4DH25, A0A0C4DH73, A0M8Q6, A2NJV5, A4D1T9, A6NK58, O00170, O00244, O14561, O14618, O14672, O15072, O15294, O15393, O43353, O43464, O43766, O60911, O60936, O75439, O75503, O75787, O75844, O75976, O76003, O76024, O76071, O95295, O95450, O95816, O95858, P00558, P00734, P00736, P00740, P00748, P00749, P00750, P00751, P00797, P01023, P01024, P01031, P01138, P01215, P01222,…
GO:0050808	synapse organization	369	17127	2.15%	369	17767	2.08%	A6NL88, A8MXK1, O00144, O00305, O00401, O00418, O00429, O00468, O00755, O14514, O14529, O14559, O14640, O14672, O14786, O14795, O14917, O14966, O15020, O15041, O15083, O15146, O15228, O15258, O43155, O43166, O43300, O43307, O43424, O43847, O60229, O60241, O60242, O60259, O60299, O60313, O60462, O60469, O60603, O60687, O60890, O75052, O75093, O75096, O75334, O75487, O75781, O75914, O75973, O76039,…
GO:0006790	sulfur compound metabolic process	357	17127	2.08%	363	17767	2.04%	A1L3X0, B0YJ81, O00154, O00204, O00330, O00338, O00763, O00767, O14594, O14684, O14734, O14841, O14880, O15217, O43175, O43252, O43286, O43505, O43704, O43708, O43766, O43916, O60488, O60507, O60512, O60513, O60704, O60760, O60779, O60909, O60931, O60938, O75223, O75874, O75897, O75907, O76003, O76071, O94851, O94923, O95196, O95340, O95563, O95571, O95573, O95803, O95822, O95861, P00390, P00441,…
GO:0006913	nucleocytoplasmic transport	354	17127	2.07%	361	17767	2.03%	A6NKT7, A8CG34, A8K855, O00148, O00327, O00408, O00410, O00459, O00488, O00505, O00629, O14715, O14787, O14893, O14974, O14980, O15117, O15131, O15234, O15379, O15397, O15504, O15514, O43423, O43566, O43592, O43745, O43865, O60508, O60518, O60524, O60674, O60684, O75152, O75312, O75694, O94829, O95071, O95149, O95343, O95373, O95391, O95398, O95626, O95639, O95817, P01019, P01137, P01375, P01579,…
GO:0030198	extracellular matrix organization	340	17127	1.99%	342	17767	1.92%	A1X283, A6NHN0, A8K0Z3, O00219, O00300, O00468, O00469, O00622, O14594, O14672, O15072, O15230, O15232, O15519, O43155, O43184, O43278, O43291, O43897, O60500, O60565, O60568, O60882, O60895, O60911, O75122, O75173, O75190, O75578, O75955, O94769, O95450, O95460, O95967, O95980, P00519, P00747, P01019, P01023, P01033, P01034, P01127, P01137, P01375, P02452, P02458, P02461, P02462, P02671, P02675,…
GO:0006520	cellular amino acid metabolic process	320	17127	1.87%	333	17767	1.87%	A2RTX5, A2RU49, A5YM72, O00469, O14874, O14977, O15067, O15229, O15382, O15460, O43175, O43246, O43272, O43324, O43708, O43716, O43776, O60568, O60931, O75600, O75718, O75746, O75879, O94760, O94808, O94925, O95190, O95363, O95865, O95954, P00367, P00439, P00480, P00505, P00966, P01308, P04181, P04424, P05089, P06732, P07101, P07237, P07814, P08243, P09417, P0DN79, P10912, P11586, P11926, P12081,…
GO:0007059	chromosome segregation	311	17127	1.82%	314	17767	1.77%	A0A087WXM9, A1L190, A2PYH4, A2RUB1, A4D256, A4GXA9, A8MPP1, A8MT33, A8MT69, A8MTL3, A8MW99, O00571, O14730, O14777, O15392, O15457, O43196, O43264, O43482, O43502, O43542, O43566, O43633, O43663, O43670, O43683, O43684, O43823, O60216, O60566, O60729, O75351, O75367, O76071, O94762, O94901, O95072, O95229, O95239, O95271, O95347, O95835, O95985, O95997, O96020, P00540, P04150, P05141, P06400, P11…
GO:0006310	DNA recombination	276	17127	1.61%	288	17767	1.62%	A1L190, A2PYH4, A4GXA9, A6NHR9, A8MT69, A8MW99, O00311, O00370, O00487, O14757, O15315, O15347, O15457, O43196, O43299, O43502, O43542, O43543, O60216, O60341, O60870, O60921, O60934, O75417, O75419, O75771, O75888, O76064, O94761, O94762, O95072, O96019, O96028, P01137, P02786, P05112, P06746, P07305, P07992, P08575, P09429, P09874, P0C1Z6, P10412, P10747, P10809, P11388, P12956, P13010, P13051,…
GO:0007018	microtubule-based movement	269	17127	1.57%	271	17767	1.53%	A0AVF1, A5D8V7, A6NFT4, B7ZC32, O00139, O00194, O00203, O14576, O14617, O14782, O15066, O43237, O43805, O43896, O60282, O60296, O60313, O60333, O75037, O75381, O75665, O75952, O94901, O95235, O95239, O95267, O95295, O95447, O95922, O95995, O96015, P00441, P04792, P05067, P07196, P09936, P0CG47, P10636, P11137, P11142, P11279, P12036, P20340, P20794, P23246, P27816, P33176, P36405, P42704, P42858,…
GO:0042254	ribosome biogenesis	266	17127	1.55%	280	17767	1.58%	A4D1E9, A6NHQ2, A6NJ78, O00488, O00541, O00566, O00567, O00571, O14730, O14980, O15213, O15381, O43159, O43290, O43414, O43463, O43709, O43818, O60287, O60832, O75607, O75616, O75683, O75691, O76021, O95707, P05388, P06748, P08708, P08865, P15880, P18077, P18124, P22087, P27635, P30050, P38919, P39019, P39023, P42285, P42677, P42766, P46087, P46777, P46781, P46782, P46783, P50914, P55769, P56182,…
GO:0006260	DNA replication	264	17127	1.54%	266	17767	1.50%	A0AVK6, A4GXA9, A6NCL1, A8MT69, D6RGH6, O00311, O00712, O14519, O14757, O14944, O15520, O43612, O43913, O43929, O60673, O60870, O60921, O60930, O60934, O75179, O75312, O75417, O75419, O75496, O75717, O75792, O75943, O94761, O94762, O95251, O95352, O95785, O96017, O96020, P00533, P01034, P01112, P04201, P05412, P06493, P06746, P08151, P08651, P09884, P10070, P11362, P11387, P12004, P15927, P17096,…
GO:0006486	protein glycosylation	244	17127	1.42%	249	17767	1.40%	A0PJZ3, A4D126, A6NG13, C9J202, O00587, O15118, O15294, O15305, O15466, O43151, O43173, O43286, O43505, O43825, O43909, O60296, O60476, O60502, O60512, O60513, O60568, O60762, O60894, O60909, O75072, O75352, O75356, O75752, O94766, O94777, O94808, O95394, O95395, O95461, O95848, O96024, P04843, P04844, P07306, P07307, P0C6T2, P0DN25, P15291, P15382, P15907, P15941, P16442, P19526, P21217, P22083,…
GO:0072659	protein localization to plasma membrane	237	17127	1.38%	240	17767	1.35%	O00471, O14745, O14920, O14976, O15117, O15230, O15258, O15400, O15530, O60229, O60894, O60895, O60896, O75116, O75122, O75581, O75608, O75781, O75955, O94856, O95183, O95429, O95573, O95716, O95858, O95994, P00533, P01137, P01308, P01375, P01579, P04156, P05026, P05556, P05783, P07355, P09327, P10114, P10275, P12830, P14923, P15311, P16157, P17081, P19022, P19438, P20336, P20337, P21333, P24588,…
GO:0034329	cell junction assembly	232	17127	1.35%	233	17767	1.31%	B2RTY4, O00159, O00192, O00212, O00501, O14713, O14786, O14920, O15105, O15228, O15230, O15259, O15530, O15551, O43182, O43293, O43623, O43707, O43815, O60331, O60565, O60716, O60890, O60895, O75083, O75116, O75122, O75161, O75955, O94856, O95832, O95863, O95876, O95990, O96014, P00519, P01019, P01375, P02533, P02751, P04196, P04216, P05090, P07996, P08034, P08134, P08648, P10415, P11047, P11831,…
GO:0006457	protein folding	210	17127	1.23%	222	17767	1.25%	A0A075B759, A0A0B4J2A2, A8MTJ3, F5H284, O00170, O00273, O14558, O14656, O14657, O14737, O14775, O14967, O14976, O15212, O43447, O43765, O60613, O60884, O60925, O75190, O75344, O75347, O75352, O75356, O75695, O75718, O75916, O75953, O76024, O76031, O95302, O95429, O95757, O95816, O95817, P01160, P02511, P02743, P04233, P04792, P04899, P07237, P07900, P08238, P08621, P08754, P09471, P0DMV8, P0DMV9,…
GO:0012501	programmed cell death	209	17127	1.22%	209	17767	1.18%	O00144, O00206, O00429, O14862, O15455, O15519, O43524, O43548, O43790, O60437, O60443, O60911, O76009, O76011, O76013, O76014, O76015, O76024, O95678, P01034, P01040, P01375, P01583, P01584, P02533, P02538, P02768, P04259, P04264, P04629, P04632, P05783, P05787, P06737, P07384, P07476, P08217, P08571, P08581, P08727, P08729, P08779, P09958, P10415, P10721, P11279, P11387, P12035, P12235, P13631,…
GO:0007163	establishment or maintenance of cell polarity	199	17127	1.16%	201	17767	1.13%	A0MZ66, B2RTY4, O00212, O00506, O00522, O00585, O00755, O14745, O14777, O14926, O15085, O15511, O15520, O43264, O43291, O43597, O43609, O43739, O60292, O60890, O75083, O75116, O75122, O94955, O95876, O96014, P00540, P02545, P06396, P07900, P08134, P08238, P09693, P11137, P13236, P16150, P16157, P17081, P18085, P19634, P23528, P23771, P26038, P26367, P27448, P27816, P29972, P30291, P32248, P33151,…
GO:0006575	cellular modified amino acid metabolic process	185	17127	1.08%	188	17767	1.06%	A5YM72, O00358, O00469, O14684, O14841, O15162, O15217, O15460, O15496, O43272, O43704, O43708, O60568, O60931, O75223, O75718, O75874, O75891, O95497, O95498, O95571, O95954, P00374, P00390, P00441, P00505, P00966, P01266, P04054, P04818, P05981, P06732, P07202, P07203, P07237, P08263, P09210, P09211, P09488, P0C869, P0CG29, P0CG30, P10620, P10912, P11310, P11413, P11586, P12277, P12532, P13674,…
GO:0006399	tRNA metabolic process	179	17127	1.05%	190	17767	1.07%	A2RTX5, A2RUC4, O14717, O15091, O43324, O43716, O43776, O60294, O75127, O75648, O75817, O75818, O75879, O95059, O95163, O95363, O95396, O95620, O95707, P05455, P07814, P12081, P14868, P23381, P26639, P26640, P41250, P41252, P47897, P49588, P49589, P49590, P49591, P49903, P54136, P54577, P54578, P56192, P57081, P62312, P78345, P78346, Q06265, Q08J23, Q0PNE2, Q12789, Q12849, Q12904, Q13155, Q13395,…
GO:0140013	meiotic nuclear division	171	17127	1.00%	172	17767	0.97%	A0A087WXM9, A1L190, A2PYH4, A2RUB1, A4GXA9, A8MT33, A8MT69, A8MTL3, A8MW99, B2RXH4, O14944, O14965, O15315, O15360, O15457, O43196, O43502, O43683, O60216, O60566, O60671, O75771, O94901, O95072, O95347, O95997, O96020, P00540, P0C1S8, P10243, P10644, P11388, P15018, P15927, P20585, P24864, P27797, P28360, P30153, P30305, P33552, P33981, P35548, P40692, P41221, P43246, P46089, P46379, P49959, P51…
GO:0140056	organelle localization by membrane tethering	166	17127	0.97%	169	17767	0.95%	A0FGR8, A0FGR9, A8K8P3, O00186, O00444, O00471, O14662, O14795, O15078, O15079, O15259, O15400, O15498, O43303, O43752, O43805, O60499, O60763, O75145, O75161, O75558, O75665, O75935, O94927, O94986, O95613, O95684, O95716, O95721, P04350, P06493, P07437, P07900, P08567, P11234, P13569, P17612, P20336, P20337, P21579, P23258, P30153, P31323, P32856, P41208, P43034, P46459, P48730, P49674, P51636,…
GO:0140053	mitochondrial gene expression	159	17127	0.93%	159	17767	0.89%	O00411, O15091, O15235, O43524, O43716, O60783, O75394, O75570, O75616, O75879, O95182, O95900, P09001, P12081, P34897, P41250, P42704, P43897, P46199, P49406, P49411, P51398, P52815, P82650, P82663, P82664, P82673, P82675, P82909, P82912, P82914, P82921, P82930, P82932, P82933, Q00059, Q07021, Q13084, Q13131, Q13405, Q13686, Q14197, Q14CZ7, Q15031, Q15070, Q16540, Q32P41, Q49AM1, Q4U2R6, Q567V2,…
GO:0000910	cytokinesis	152	17127	0.89%	152	17767	0.86%	A0AVK6, H0YL14, O14578, O14908, O14965, O15066, O43236, O43303, O43663, O75154, O75400, O75935, O76095, O95047, O95235, O95239, O95425, O95630, P04000, P04001, P08134, P0DP23, P0DP24, P0DP25, P14416, P16949, P18583, P20936, P23528, P25054, P30305, P32302, P35346, P35462, P35579, P35580, P36405, P37198, P40818, P41208, P49450, P50995, P51587, P53350, P53990, P60953, P61158, P61160, P61586, P62491,…
GO:0032200	telomere organization	143	17127	0.83%	146	17767	0.82%	O14733, O14746, O15527, O43502, O43542, O60832, O60934, O75771, O94761, O95271, O95453, O96020, P01106, P07900, P07910, P07992, P08238, P09651, P09874, P09884, P10074, P12004, P12931, P12956, P13010, P15927, P17987, P18887, P22626, P23497, P24864, P27361, P27694, P27695, P28340, P28482, P29590, P35244, P35249, P35250, P35251, P39748, P40227, P40937, P40938, P46100, P48643, P49005, P49368, P49642,…
GO:0007030	Golgi organization	139	17127	0.81%	147	17767	0.83%	A6NCC3, A6NDK9, A6NDN3, A6NMD2, A6NN73, A7E2F4, A8MQT2, D6RF30, F8WBI6, H3BPF8, H3BQL2, H3BSY2, I6L899, O00506, O14578, O14662, O14744, O14966, O14976, O15027, O15260, O43264, O43520, O43752, O60423, O60763, O75122, O75147, O75379, P06493, P0CG33, P0CJ92, P27361, P28482, P36507, P40616, P42858, P48729, P48730, P49257, P49755, P50570, P56962, P60953, P61019, P62820, P63104, P68543, P83436, P98198,…
GO:0006766	vitamin metabolic process	129	17127	0.75%	129	17767	0.73%	O00764, O14678, O15229, O15528, O43174, O43623, O60494, O60779, O75828, O75891, O94788, O95237, O95497, O95498, O95863, P00167, P00374, P00387, P01375, P01579, P01584, P02774, P04798, P05108, P05165, P05166, P07477, P08684, P09455, P11166, P11169, P11362, P11473, P11498, P11586, P12271, P13686, P13995, P14207, P14550, P15309, P15328, P16152, P17538, P19793, P19838, P20061, P20062, P22033, P22413,…
GO:0031047	gene silencing by RNA	121	17127	0.71%	122	17767	0.69%	A5YKK6, A6NIX2, O14746, O15397, O15514, O75175, O75344, O75376, O75569, P00533, P01137, P03372, P04198, P04637, P11940, P12644, P17844, P19387, P19388, P22626, P24928, P26651, P30876, P36507, P36954, P37231, P40763, P42694, P51114, P52298, P52434, P52435, P53803, P55265, P56537, P61218, P62487, P62805, P62826, P62875, P68431, P84022, P84243, Q01860, Q02750, Q04637, Q06787, Q08209, Q08211, Q09161,…
GO:0098754	detoxification	118	17127	0.69%	119	17767	0.67%	A1KZ92, O14618, O14880, O15247, O43396, O43708, O75715, O95445, P00374, P00390, P00441, P00738, P01375, P02649, P02768, P02795, P04040, P04179, P04731, P04732, P04733, P05164, P06702, P06727, P07148, P07202, P07203, P07438, P08263, P08294, P09110, P09211, P09488, P0DM35, P10599, P10620, P10768, P11678, P11766, P13640, P15559, P16671, P18075, P18283, P20292, P21266, P22079, P22352, P23219, P25713,…
GO:0016073	snRNA metabolic process	100	17127	0.58%	101	17767	0.57%	O00472, O15514, O60563, O60583, O60832, O75909, O75971, P08047, P09086, P0DMU7, P0DMU8, P0DMU9, P0DMV0, P0DMV1, P0DMV2, P13984, P14859, P15172, P19387, P19388, P20226, P24928, P29083, P29084, P30876, P35269, P36954, P49848, P50613, P50750, P52298, P52434, P52435, P52655, P52657, P52747, P53803, P55199, P61218, P62487, P62875, Q00403, Q06265, Q09161, Q13487, Q13868, Q15024, Q15542, Q15543, Q15544,…
GO:0032963	collagen metabolic process	95	17127	0.55%	95	17767	0.53%	O00469, O15072, O60568, O60882, O75635, O95450, P00734, P01034, P01137, P02452, P03956, P05089, P05231, P05556, P07339, P07478, P07711, P07858, P08253, P08254, P08670, P08697, P09237, P09238, P09619, P09958, P10242, P10600, P12644, P12955, P14780, P17174, P17301, P17813, P20908, P22105, P22894, P23582, P24158, P24347, P25116, P25774, P29279, P32121, P33076, P37231, P39059, P39900, P41134, P43235,…
GO:0034330	cell junction organization	88	17127	0.51%	88	17767	0.50%	A4UGR9, C9J069, O43623, O60716, O95484, O95832, P01137, P03950, P07333, P10600, P12830, P12931, P14923, P15151, P15924, P19022, P22223, P24158, P25116, P33151, P35221, P35240, P35241, P35611, P36897, P41240, P41743, P49757, P55085, P55196, P55283, P55285, P55286, P55287, P55289, P55290, P55291, P56747, P60953, P61812, P62330, P78310, P84022, Q07157, Q09428, Q12864, Q13634, Q14126, Q15223, Q15555,…
GO:0097722	sperm motility	87	17127	0.51%	88	17767	0.50%	A0A1B0GUW6, A5D8W1, O14556, O60266, O75161, O76050, O95922, O95925, O95995, P04114, P04279, P07205, P07864, P08758, P09430, P21452, P22492, P23634, P25103, P29371, P32019, P49901, P51684, P55058, P60022, P63146, P82094, Q00796, Q02383, Q13733, Q15493, Q4G0N8, Q4G0X9, Q4ZJI4, Q5GAN6, Q5JQC9, Q5JU00, Q5JU67, Q5SZQ8, Q6EMB2, Q6ZTW0, Q7RTX7, Q86UD5, Q86UU9, Q86VW1, Q86X45, Q86XM0, Q86XQ3, Q8IYM1, Q8N…
GO:0007031	peroxisome organization	80	17127	0.47%	80	17767	0.45%	A8MXV4, O00116, O00429, O00623, O00628, O14734, O14832, O14975, O15228, O15254, O43933, O60683, O75192, O75381, O75521, O75874, O95822, O96011, P04040, P09110, P0C024, P0CG47, P0CG48, P14735, P14920, P21549, P22307, P28288, P28328, P33897, P34913, P35228, P35914, P39210, P40855, P43155, P49753, P50542, P51659, P51668, P53816, P56589, P61077, P62837, P62979, P62987, Q08426, Q13011, Q13608, Q14032,…
GO:0007032	endosome organization	77	17127	0.45%	79	17767	0.44%	A5D8V6, C4AMC7, O14964, O43426, O43633, O43752, O60260, O60493, O75165, O75204, O75351, O75886, P13928, P40818, P48023, P51149, P51159, P51790, P53990, P61020, P62491, Q05193, Q13501, Q14108, Q2M389, Q5VT79, Q60I27, Q6IAA8, Q6ICB4, Q70EL3, Q7LBR1, Q86VI4, Q86VN1, Q86VS8, Q86XT2, Q8IYI6, Q8N4B1, Q8N612, Q8NBQ7, Q8NEB9, Q8NEZ2, Q8TCG2, Q8WUM4, Q8WUX9, Q8WV41, Q92783, Q96CF2, Q96ED9, Q96EY5, Q96FZ7,…
GO:0043647	inositol phosphate metabolic process	69	17127	0.40%	69	17767	0.39%	O14732, O15056, O15327, O15357, O43314, O43426, O43603, O75038, O95989, P01270, P04201, P08567, P09038, P0DP23, P16885, P19174, P22888, P23677, P25105, P27987, P28069, P29218, P30989, P32019, P35367, P37840, P41586, P47900, P49441, P51178, P60484, Q00722, Q01968, Q01970, Q03431, Q13572, Q13614, Q14289, Q14642, Q15077, Q15147, Q15735, Q4KWH8, Q6PFW1, Q86YW0, Q8N3E9, Q8NFP7, Q8NFU5, Q92551, Q92835,…
GO:0032418	lysosome localization	66	17127	0.39%	66	17767	0.37%	O00161, O00182, O00329, O15530, O43561, O60333, O95219, O95267, O95295, P01160, P07332, P07948, P09601, P09769, P10645, P10721, P15153, P16591, P22681, P23769, P24394, P29275, P30273, P35225, P43405, P48736, P51809, P61764, P78537, Q06187, Q12946, Q14627, Q15833, Q6IAA8, Q6PUV4, Q6QNY1, Q6ZN54, Q70J99, Q7Z6M3, Q86YV9, Q8IWE5, Q8NCA5, Q92570, Q969J3, Q96AX1, Q96GS4, Q96JE9, Q96LB1, Q99584, Q9BQD3,…
GO:0045454	cell redox homeostasis	64	17127	0.37%	64	17767	0.36%	A8MXD5, O00391, O00522, O14530, O43819, O76003, O95881, P00390, P07203, P07237, P09622, P13667, P27695, P29474, P29475, P30041, P30044, P30048, P30101, P32119, P35228, P35638, P35754, P48506, P49279, P62341, Q06830, Q13087, Q13162, Q13423, Q14554, Q15084, Q16236, Q16881, Q6DKJ4, Q6PKC3, Q6ZRP7, Q86SX6, Q86VQ3, Q86VQ6, Q86XW9, Q86YB8, Q8IXB1, Q8N427, Q8N807, Q8NBF2, Q8NBS9, Q96CM4, Q96HE7, Q96J42,…
GO:0007040	lysosome organization	58	17127	0.34%	58	17767	0.33%	O14773, O43581, O75503, O95295, O95477, P07686, P10253, P11117, P15848, P19484, P25713, P31146, P50897, P51149, P54802, P61106, P78539, P84077, Q13286, Q13402, Q14108, Q14457, Q14703, Q14964, Q3T906, Q5S007, Q5SYC1, Q6IAA8, Q86VI4, Q86VS8, Q8IUQ0, Q8N511, Q8N612, Q8NHS3, Q8NHX9, Q92902, Q96AH8, Q96AX1, Q96ED9, Q96JI7, Q96NT0, Q96QK1, Q99572, Q99698, Q9BRR0, Q9BSA9, Q9BZG1, Q9H270, Q9H8T0, Q9HC07,…
GO:0097120	receptor localization to synapse	50	17127	0.29%	51	17767	0.29%	O14672, O14810, O15400, O60282, O60359, O75487, O94985, O95970, P01112, P42857, P57105, P60880, P61006, P61266, P62491, P62834, P62955, P78352, P78509, Q05513, Q12840, Q12959, Q13277, Q14118, Q14160, Q15700, Q17R89, Q4V328, Q5JU85, Q5SQN1, Q6PI25, Q6ZSJ9, Q7Z6G8, Q7Z6J2, Q8N2Q7, Q8N8E3, Q8TDF5, Q8WXS5, Q92796, Q92847, Q96NW7, Q96QK1, Q9NQX3, Q9P2E2, Q9UBN1, Q9UF02, Q9Y3R0, Q9Y625, Q9Y639, Q9Y698
GO:0006576	cellular biogenic amine metabolic process	50	17127	0.29%	51	17767	0.29%	O14977, O15229, O43704, O95190, P09172, P11926, P14902, P17707, P19113, P19623, P20396, P20711, P21397, P21673, P35790, P46597, P46952, P48775, P49366, P49419, P50135, P51608, P52788, P54368, Q04656, Q16613, Q16719, Q16773, Q63HM1, Q6IQ20, Q6QHF9, Q6UVY6, Q6ZQW0, Q86VE3, Q8N5Z0, Q8N9F7, Q8NE62, Q8TDX5, Q8WWI5, Q92947, Q93088, Q96A70, Q96F10, Q9BSE5, Q9NWM0, Q9NZC3, Q9UI17, Q9UL12, Q9UMX2, Q9Y2Y8
GO:0070265	necrotic cell death	49	17127	0.29%	49	17767	0.28%	O00144, O00206, O00429, O15455, O15519, O60443, O60936, P00403, P01375, P02794, P06737, P08571, P12235, P16989, P25445, P25713, P29466, P30405, P30536, P48023, P55089, Q03135, Q07812, Q12933, Q12983, Q13158, Q13489, Q13490, Q13546, Q13572, Q14653, Q14790, Q86XR7, Q8IUC6, Q8N131, Q8NB16, Q8NFU5, Q92974, Q96FA3, Q96HS1, Q96QT4, Q99683, Q9BT30, Q9BYM8, Q9NQC7, Q9UMX3, Q9Y572, Q9Y5Z4, Q9Y6Y9
GO:0007029	endoplasmic reticulum organization	48	17127	0.28%	48	17767	0.27%	A0MZ66, O00258, O14657, O14976, O15027, O43681, O43765, O94876, O95197, O95292, P11441, P31415, P46379, P49257, P51636, P57088, P61026, P61619, Q12907, Q12981, Q13061, Q15035, Q15041, Q15042, Q5T4F4, Q6DD88, Q7L5D6, Q8N5M9, Q8NFQ8, Q8NFR3, Q8NHH9, Q8TD08, Q8WVE7, Q8WXF7, Q96A33, Q96GC9, Q96JE7, Q9BRK0, Q9C0E8, Q9H0V9, Q9H2M9, Q9H902, Q9HAT1, Q9NP72, Q9NQC3, Q9NZJ5, Q9P2W9, Q9Y3R5
GO:0030261	chromosome condensation	42	17127	0.25%	42	17767	0.24%	O43823, O76075, O95347, O95831, P04553, P06493, P07305, P10412, P11388, P14635, P16401, P16402, P16403, P22492, P42695, P52926, P60008, Q02539, Q15003, Q15021, Q5XG87, Q6IBW4, Q6KC79, Q75WM6, Q76MJ5, Q7Z5K2, Q86XI2, Q86YI8, Q8IZA3, Q8NEM0, Q8WZ42, Q92522, Q96FF9, Q99527, Q9BPX3, Q9BUL5, Q9BXS6, Q9HD42, Q9NNZ6, Q9NTJ3, Q9UKV3, Q9ULX6
GO:0031648	protein destabilization	42	17127	0.25%	42	17767	0.24%	A1A4Y4, O60260, P04156, P06396, P09668, P12643, P12931, P17861, P19474, P20807, P28328, P37840, P41134, P42858, P53350, P54725, P78527, Q00987, Q09472, Q13618, Q68CQ4, Q6K0P9, Q6P1J9, Q8IUQ4, Q8N6T7, Q8WU17, Q8WY64, Q92793, Q969V5, Q96AB3, Q96EB6, Q96EP1, Q96QK1, Q99942, Q9BUN8, Q9H6I2, Q9HC62, Q9P219, Q9UKB1, Q9UKT5, Q9UKT7, Q9Y297
GO:0045851	pH reduction	37	17127	0.22%	37	17767	0.21%	B7ZAQ6, O15342, O75503, O95295, P00918, P01185, P0CG08, P10415, P15313, P37288, P43166, P48023, P49279, P49638, P50897, P51149, P51790, P57729, P61421, Q13286, Q13488, Q14964, Q15904, Q8N511, Q8N8Y2, Q8NBQ7, Q8NHE4, Q8TDJ6, Q93050, Q96NT0, Q9HBG4, Q9NWW5, Q9NX57, Q9UI12, Q9Y485, Q9Y487, Q9Y696
GO:0042398	cellular modified amino acid biosynthetic process	36	17127	0.21%	38	17767	0.21%	A5YM72, O00469, O14841, O15162, O60568, O75223, P00374, P06732, P11586, P19440, P22102, P30793, P31939, P36269, P48506, P48507, P48637, P48651, P49914, P50440, Q02809, Q05932, Q14353, Q16236, Q16775, Q6P531, Q6PCB7, Q6UB35, Q86XF0, Q8WUX2, Q96KP4, Q99497, Q99735, Q9BUX1, Q9BVG9, Q9UJ14
GO:0018345	protein palmitoylation	33	17127	0.19%	33	17767	0.19%	P0C7U3, Q2TAP0, Q5VST6, Q5VTY9, Q5W0Z9, Q6PCB6, Q6UX98, Q7Z5G4, Q8IUH5, Q8IVQ6, Q8IYP9, Q8IZN3, Q8N966, Q8WTX9, Q8WVZ1, Q969W1, Q96DZ5, Q96GR4, Q96GS6, Q96MV8, Q9C0B5, Q9H6R6, Q9H8X9, Q9H9H5, Q9HCP6, Q9NPG8, Q9NUE0, Q9NXF8, Q9NYG2, Q9UIJ5, Q9ULC8, Q9Y397, Q9Y6D0
GO:0060285	cilium-dependent cell motility	33	17127	0.19%	33	17767	0.19%	O95922, O95995, P48380, Q6IQ19, Q8IXS2, Q8N0X2, Q8NEC5, Q8NEY3, Q8TD57, Q8WW24, Q8WXX0, Q8WZ33, Q969V4, Q96DT5, Q96JB1, Q96M29, Q96MC2, Q96MR6, Q96MT7, Q96N23, Q96RK4, Q9BXC9, Q9BXF9, Q9H1X1, Q9NPJ1, Q9NVR5, Q9P225, Q9P2D7, Q9UFE4, Q9UFH2, Q9UIF3, Q9Y4P9, Q9Y6A4
GO:0034067	protein localization to Golgi apparatus	27	17127	0.16%	28	17767	0.16%	A6NH57, O14976, O75147, P20340, P40616, P48730, P83436, Q13795, Q5THJ4, Q6TCH7, Q6VY07, Q6ZS17, Q709C8, Q8IWJ2, Q8IY31, Q8N2H4, Q8TD16, Q92538, Q92673, Q96CV9, Q96KC2, Q96PP8, Q96RL7, Q9GZZ8, Q9H082, Q9H4A6, Q9Y689
GO:0032438	melanosome organization	25	17127	0.15%	25	17767	0.14%	O00203, O14617, O43747, O60315, O75865, O95295, P17643, P40967, P42127, P51810, P57729, P78537, Q13637, Q13796, Q6QNY0, Q6QNY1, Q8TDH9, Q92902, Q96EV8, Q99698, Q9BXS5, Q9H1H9, Q9NQG7, Q9NUP1, Q9UL45
GO:0042423	catecholamine biosynthetic process	20	17127	0.12%	21	17767	0.12%	O15354, P00439, P07101, P09172, P11086, P14920, P19113, P20711, P23771, P30793, P37840, P43354, P50052, P61296, P61812, Q01101, Q01959, Q6UVY6, Q96QK1, Q99497
GO:0071218	cellular response to misfolded protein	20	17127	0.12%	20	17767	0.11%	O14656, P46379, P54252, P55072, Q13618, Q92890, Q96B02, Q96GF1, Q96M94, Q99470, Q99942, Q9BUN8, Q9BV68, Q9H8Y5, Q9NXW2, Q9NYU1, Q9NYU2, Q9UBN7, Q9UKY4, Q9UNE7
GO:0034389	lipid droplet organization	19	17127	0.11%	19	17767	0.11%	A5D6W6, O60543, O94830, P62937, Q00G26, Q08752, Q15042, Q7Z5P4, Q8N0X7, Q8N6M3, Q96AD5, Q96AQ7, Q96BZ9, Q96CS3, Q96G97, Q9NP72, Q9NST1, Q9P2B2, Q9Y5L2
GO:0016074	snoRNA metabolic process	19	17127	0.11%	19	17767	0.11%	A6NHQ2, O15541, O60832, O95453, P22087, Q13868, Q14978, Q5RKV6, Q5XG87, Q8IZP6, Q8NDF8, Q96DE0, Q96HR8, Q9NPD3, Q9NPE3, Q9NQT4, Q9NQT5, Q9NY12, Q9UKF6
GO:2000001	regulation of DNA damage checkpoint	17	17127	0.10%	17	17767	0.10%	O96017, P15927, Q13156, Q13619, Q13769, Q13838, Q16526, Q5TBB1, Q6NUQ1, Q6PCD5, Q8N163, Q96FV9, Q96QC0, Q9H967, Q9NY74, Q9UK73, Q9UKT5
GO:0000920	septum digestion after cytokinesis	17	17127	0.10%	17	17767	0.10%	O43633, O75351, O95235, Q53EZ4, Q7LBR1, Q8WUM4, Q8WUX9, Q8WV92, Q96CF2, Q96FZ7, Q9BY43, Q9H444, Q9HD42, Q9NZZ3, Q9UN37, Q9UQN3, Q9Y3E7
GO:0071941	nitrogen cycle metabolic process	14	17127	0.08%	15	17767	0.08%	P00480, P00966, P04424, P05089, P11712, P27708, P31327, P49715, P51687, P78540, Q8N159, Q96RI1, Q9BXI2, Q9Y619
GO:0006089	lactate metabolic process	14	17127	0.08%	14	17767	0.08%	O15055, O60825, O75746, P00338, P07195, P07864, Q08043, Q16665, Q16775, Q86WU2, Q8N465, Q8N490, Q99497, Q9NQ88
GO:1902224	ketone body metabolic process	12	17127	0.07%	12	17767	0.07%	P17643, P24752, P35914, P54868, P55809, Q02338, Q86V21, Q8TB92, Q9BUT1, Q9BYC2, Q9H6R3, Q9Y2P5
GO:0006069	ethanol oxidation	12	17127	0.07%	12	17767	0.07%	P00325, P00326, P00352, P05091, P07327, P08319, P11766, P28332, P30837, P40394, Q9NR19, Q9NUB1
GO:0018342	protein prenylation	9	17127	0.05%	10	17767	0.06%	O15146, P24386, P26374, P49354, P49356, P53609, P53611, Q92696, Q9NZN9
GO:0006501	C-terminal protein lipidation	7	17127	0.04%	7	17767	0.04%	A1A4Y4, O94817, O95352, P80108, Q676U5, Q9H1Y0, Q9Y4P8
GO:0071554	cell wall organization or biogenesis	6	17127	0.04%	6	17767	0.03%	O00462, P34949, Q86SG7, Q8IXA5, Q8N1E2, Q9BZP6
GO:0030091	protein repair	6	17127	0.04%	6	17767	0.03%	P22061, Q8IXL7, Q99497, Q9NZV6, Q9UJ68, Q9Y3D2
GO:0006797	polyphosphate metabolic process	6	17127	0.04%	6	17767	0.03%	Q12982, Q7Z465, Q86TP1, Q86WG3, Q8WUY3, Q9UNW1
GO:0045329	carnitine biosynthetic process	5	17127	0.03%	5	17767	0.03%	O75936, P11310, P34896, P49189, Q9NVH6
GO:0008215	spermine metabolic process	5	17127	0.03%	5	17767	0.03%	P17707, P52788, Q6QHF9, Q96F10, Q9NWM0
GO:0097176	epoxide metabolic process	4	17127	0.02%	4	17767	0.02%	P07099, P18054, P34913, Q9H6B9
GO:0009447	putrescine catabolic process	3	17127	0.02%	3	17767	0.02%	P21673, Q6QHF9, Q96F10
GO:0009436	glyoxylate catabolic process	3	17127	0.02%	3	17767	0.02%	P21549, Q86XE5, Q9BYV1
GO:0000493	box H/ACA snoRNP assembly	2	17127	0.01%	2	17767	0.01%	Q6PI26, Q96HR8
GO:0007624	ultradian rhythm	2	17127	0.01%	2	17767	0.01%	Q16206, Q8TC92
GO:0019285	glycine betaine biosynthetic process from choline	2	17127	0.01%	2	17767	0.01%	P49419, Q8NE62
GO:0019413	acetate biosynthetic process	2	17127	0.01%	2	17767	0.01%	Q9NR19, Q9NUB1
GO:0046210	nitric oxide catabolic process	1	17127	0.01%	1	17767	0.01%	P16435
GO:0009305	protein biotinylation	1	17127	0.01%	1	17767	0.01%	P50747
GO:0034276	kynurenic acid biosynthetic process	1	17127	0.01%	1	17767	0.01%	P14902
