# Supplementary material for: Hidden in plain sight: what remains to be discovered in the eukaryotic proteome?
Source: Open Biol. 2019 Feb 20;9(2):180241. doi: 10.1098/rsob.180241 (PMC6395881; doi:10.1098/rsob.180241)
Supplement: Table S8 [file rsob180241supp9.tsv]

Systematic ID
SPBC1861.02
SPAPJ760.03c
SPAC19G12.16c
SPBPB21E7.07
SPBC17A3.02
SPAC2C4.04c
SPBC32H8.03
SPBC3D6.02
SPAC24B11.10c
SPCC417.05c
SPCC338.04
SPAC4F10.22
SPAC3A11.02
SPCC1235.03
SPAC22G7.11c
SPCC2H8.05c
SPBC14C8.09c
SPBC16C6.04
SPBC651.12c
SPAC167.05
SPAPB1A10.16
SPAC3A11.10c
SPCC965.12
SPBP35G2.16c
SPBC8E4.12c
SPCC1259.02c
SPAC12G12.09
SPAC22A12.06c
SPAC977.01
SPAC977.02
SPAC750.04c
SPAC750.05c
SPBC1348.02
SPBC1348.03
SPBPB2B2.17c
SPAC26F1.12c
SPAC13F5.07c
SPAC869.06c
SPBC947.09
SPAC11D3.13
SPAC17A5.10
SPBC839.07
SPBC365.12c
SPBC2A9.11c
SPBC19F8.04c
SPCC4B3.03c
SPMTR.04
SPBC1711.02
SPMTR.03
SPBC1711.01c
SPAC1006.04c
SPAC15A10.10
SPAC1556.06
SPCPJ732.03
SPBC409.11
SPCC613.11c
SPBC27.03
SPAC6B12.16
SPCC1259.14c
SPAC1A6.06c
SPAP27G11.08c
SPAC6C3.05
SPBC428.07
SPAC57A10.04
SPBC16E9.07
SPAC22A12.02c
SPAC26F1.05
SPAC29A4.12c
SPAC2E1P5.02c
SPBC2G2.10c
SPCC338.02
SPAC3F10.05c
SPAC4F8.08
SPAC56F8.14c
SPAC5D6.10c
SPCC645.11c
SPAC13C5.06c
SPCC1682.15
SPCC16C4.17
SPBC19C2.06c
SPAC1A6.08c
SPAC4F10.08
SPCC830.04c
SPAC8C9.09c
SPAC8F11.05c
SPBC1861.06c
SPAC11G7.06c
SPAC4G9.07
SPCC330.04c
SPAC167.06c
SPCC1235.12c
SPBC56F2.06
SPAC57A10.06
SPCC1322.07c
SPAC3H1.03
SPACUNK4.19
SPBC25H2.14
SPCC584.14
SPAC11H11.02c
SPCC1620.03
SPBC651.06
SPBC660.09
SPCP1E11.03
SPCC1682.03c
SPBC3H7.14
SPAC630.15
SPBC106.08c
SPBC36B7.06c
SPCC74.09
SPAC343.07
SPAC22H12.01c
SPBC31F10.05
SPCC1393.07c
SPCC584.12
SPBP8B7.04
SPAC1834.09
SPBC146.10
SPAC630.09c
SPAC22F3.04
SPAC8C9.16c
SPAC6C3.07
SPAC24C9.05c
SPCC1902.02
SPCC31H12.02c
SPAC16A10.08c
SPCC70.09c
SPBC32H8.06
SPAC10F6.07c
SPAC1250.02
SPBC1271.06c
SPBC146.11c
SPBC15D4.12c
SPAC1610.04
SPAC23A1.20
SPAC4D7.15
SPAC4D7.14
SPBC839.19
SPCP20C8.04
SPCC330.21
SPAC3H5.13
SPAC926.10
SPAC17H9.04c
SPAC29E6.10c
SPBC215.10
SPBC3B9.04
SPAC19A8.06
SPBP4G3.02
SPBC713.11c
SPBC1711.12
SPAC19A8.16
SPBC20F10.10
SPAC823.14
SPBP4H10.10
SPAC19B12.06c
SPAC4H3.07c
SPAC343.12
SPAC31G5.06
SPBC21.02
SPAC688.13
SPAC3C7.09
SPAC17G6.13
SPCC584.11c
SPBC36B7.02
SPAC4G9.14
SPBC14C8.19
SPBC17D1.17
SPBC1105.19
SPBC56F2.15
SPAC16E8.18c
SPAC1F7.14c
SPBC3H7.18
SPAC2G11.15c
SPBC365.07c
SPAP8A3.12c
SPBP35G2.02
SPCC895.09c
SPAC1002.18
SPBC649.04
SPBC1685.14c
SPAC10F6.06
SPBC16H5.13
SPBC18A7.01
SPAC1F7.12
SPAC1002.20
SPAC1039.03
SPAC1039.07c
SPAC105.02c
SPAC1071.09c
SPAC1071.11
SPAC10F6.14c
SPAC10F6.15
SPAC110.06
SPAC11D3.01c
SPAC11D3.02c
SPAC11D3.03c
SPAC11D3.04c
SPAC11D3.10
SPAC11D3.16c
SPAC11D3.19
SPAC11E3.10
SPAC11G7.01
SPAC12G12.07c
SPAC1399.06
SPAC13C5.04
SPAC13G6.13
SPAC13G7.09c
SPAC144.01
SPAC14C4.01c
SPAC14C4.04
SPAC14C4.10c
SPAC1565.03
SPAC15A10.07
SPAC15E1.02c
SPAC1687.07
SPAC1687.08
SPAC1687.14c
SPAC1687.23c
SPAC16C9.01c
SPAC16E8.05c
SPAC16E8.18
SPAC1705.02
SPAC1782.12c
SPAC1786.04
SPAC17A2.02c
SPAC17A2.07c
SPAC17A2.10c
SPAC17A2.11
SPAC17A5.05c
SPAC17A5.19
SPAC17C9.15c
SPAC17H9.06c
SPAC17H9.18c
SPAC1805.10
SPAC1805.14
SPAC186.02c
SPAC186.04c
SPAC186.06
SPAC186.07c
SPAC18B11.03c
SPAC18B11.08c
SPAC18G6.01c
SPAC18G6.12c
SPAC18G6.13
SPAC1952.04c
SPAC1952.10c
SPAC19B12.07c
SPAC19G12.09
SPAC1B2.06
SPAC1B3.06c
SPAC1B3.20
SPAC1F7.10
SPAC1F8.04c
SPAC1F8.08
SPAC20G4.05c
SPAC20G4.09
SPAC212.01c
SPAC212.02
SPAC212.03
SPAC212.04c
SPAC212.08c
SPAC212.12
SPAC222.17
SPAC227.17c
SPAC22A12.14c
SPAC22A12.17c
SPAC22E12.18
SPAC22F8.03c
SPAC22G7.03
SPAC22H10.02
SPAC22H10.08
SPAC22H10.09
SPAC23C11.06c
SPAC23C11.07
SPAC23C4.04c
SPAC23C4.05c
SPAC23C4.09c
SPAC23D3.17
SPAC23G3.05c
SPAC23H3.04
SPAC23H4.05c
SPAC23H4.13c
SPAC23H4.21
SPAC24B11.07c
SPAC24C9.04
SPAC24H6.08
SPAC25A8.03c
SPAC25B8.08
SPAC25B8.12c
SPAC25B8.18
SPAC25B8.20
SPAC26A3.14c
SPAC27D7.09c
SPAC27D7.11c
SPAC27E2.03c
SPAC27E2.11c
SPAC27E2.12
SPAC27E2.14
SPAC27F1.05c
SPAC27F1.10
SPAC29A4.23
SPAC29E6.07
SPAC29E6.09
SPAC2C4.08
SPAC2E12.03c
SPAC2E1P3.01
SPAC2E1P3.05c
SPAC2F3.07c
SPAC2F3.18c
SPAC30C2.03
SPAC30C2.08
SPAC30D11.02c
SPAC31G5.21
SPAC323.03c
SPAC323.04
SPAC32A11.02c
SPAC3A11.11c
SPAC3G6.05
SPAC3G6.07
SPAC3H5.08c
SPAC3H5.09c
SPAC3H8.04
SPAC4A8.02c
SPAC4A8.06c
SPAC4C5.03
SPAC4F10.17
SPAC4G9.22
SPAC4H3.04c
SPAC4H3.06
SPAC4H3.16
SPAC513.02
SPAC513.04
SPAC521.03
SPAC56E4.07
SPAC56F8.02
SPAC56F8.07
SPAC56F8.12
SPAC56F8.15
SPAC57A10.07
SPAC57A7.15c
SPAC5H10.03
SPAC5H10.05c
SPAC5H10.07
SPAC607.02c
SPAC607.06c
SPAC607.07c
SPAC630.04c
SPAC630.06c
SPAC630.07c
SPAC637.03
SPAC652.01
SPAC664.13
SPAC683.02c
SPAC683.03
SPAC688.03c
SPAC688.12c
SPAC688.16
SPAC694.02
SPAC694.04c
SPAC6B12.14c
SPAC6C3.03c
SPAC6F6.13c
SPAC6F6.19
SPAC6G10.10c
SPAC6G9.01c
SPAC6G9.15c
SPAC750.01
SPAC750.03c
SPAC750.06c
SPAC750.07c
SPAC750.08c
SPAC7D4.05
SPAC7D4.08
SPAC7D4.13c
SPAC806.05
SPAC824.03c
SPAC869.01
SPAC869.04
SPAC869.09
SPAC8C9.04
SPAC8C9.19
SPAC8E11.05c
SPAC8E11.06
SPAC8E11.12
SPAC8F11.08c
SPAC9.02c
SPAC9.11
SPAC922.04
SPAC926.02
SPAC926.06c
SPAC959.06c
SPAC959.11
SPAC977.03
SPAC977.05c
SPAC977.06
SPAC977.15
SPAC977.18
SPAC9E9.05
SPAC9G1.07
SPACUNK4.09
SPACUNK4.13c
SPACUNK4.17
SPAP11E10.01
SPAP14E8.05c
SPAP27G11.14c
SPAP27G11.16
SPAPB17E12.09
SPAPB18E9.04c
SPAPB18E9.05c
SPAPB1A10.05
SPAPB1A10.08
SPAPB1A10.13
SPAPB1A11.02
SPAPB1A11.06
SPAPB1E7.01c
SPAPB24D3.06c
SPAPB24D3.07c
SPAPB24D3.08c
SPAPB2B4.07
SPAPB8E5.08
SPAPB8E5.10
SPAPJ695.01c
SPAPJ695.02
SPBC106.03
SPBC1105.13c
SPBC119.03
SPBC119.16c
SPBC1198.03c
SPBC11B10.08
SPBC11C11.06c
SPBC1271.07c
SPBC1271.08c
SPBC12C2.01c
SPBC12C2.04
SPBC1348.01
SPBC1348.04
SPBC1348.06c
SPBC1348.07
SPBC1348.09
SPBC1348.15
SPBC13E7.07
SPBC13G1.15c
SPBC13G1.16
SPBC146.02
SPBC14C8.11c
SPBC14F5.01
SPBC1539.02
SPBC15D4.05
SPBC15D4.08c
SPBC1604.03c
SPBC1604.12
SPBC1604.16c
SPBC1685.04
SPBC1685.17
SPBC16A3.02c
SPBC16C6.01c
SPBC16D10.01c
SPBC16G5.06
SPBC16G5.19
SPBC16H5.12c
SPBC16H5.14c
SPBC16H5.15
SPBC1703.09
SPBC1709.03
SPBC1709.16c
SPBC1711.15c
SPBC1773.03c
SPBC1778.07
SPBC17D1.05
SPBC17G9.12c
SPBC17G9.13c
SPBC18E5.01
SPBC18E5.08
SPBC18E5.09c
SPBC18E5.14c
SPBC18H10.05
SPBC18H10.09
SPBC18H10.18c
SPBC19C7.04c
SPBC19F8.05
SPBC19G7.18c
SPBC1A4.04
SPBC1A4.11c
SPBC1E8.03c
SPBC1E8.05
SPBC20F10.02c
SPBC20F10.03
SPBC21.03c
SPBC215.06c
SPBC215.11c
SPBC215.13
SPBC216.03
SPBC21B10.02
SPBC21B10.08c
SPBC21B10.15
SPBC21C3.03
SPBC21C3.06
SPBC21C3.14c
SPBC21C3.15c
SPBC21C3.17c
SPBC21D10.08c
SPBC23G7.10c
SPBC23G7.14
SPBC24C6.09c
SPBC25B2.08
SPBC25B2.10
SPBC28E12.02
SPBC28E12.04
SPBC29A3.21
SPBC2A9.03
SPBC2A9.14
SPBC2D10.03c
SPBC30B4.09
SPBC30D10.14
SPBC31F10.17c
SPBC32H8.05
SPBC337.02c
SPBC337.11
SPBC354.04
SPBC36.11
SPBC365.16
SPBC3B8.06
SPBC3B8.08
SPBC3E7.07c
SPBC3H7.08c
SPBC405.02c
SPBC409.17c
SPBC428.10
SPBC428.15
SPBC4B4.11
SPBC4B4.12c
SPBC530.07c
SPBC557.02c
SPBC557.05
SPBC577.03c
SPBC577.11
SPBC651.04
SPBC651.07
SPBC660.05
SPBC660.06
SPBC660.08
SPBC660.17c
SPBC685.03
SPBC685.08
SPBC713.09
SPBC713.14c
SPBC800.14c
SPBC83.12
SPBC83.19c
SPBC887.08
SPBC8D2.11
SPBC8E4.02c
SPBC8E4.05c
SPBCPT2R1.01c
SPBCPT2R1.02
SPBCPT2R1.03
SPBCPT2R1.04c
SPBP19A11.02c
SPBP22H7.04
SPBP23A10.17
SPBP35G2.04c
SPBP4H10.14c
SPBP4H10.18c
SPBP8B7.26
SPBP8B7.31
SPBPB21E7.02c
SPBPB21E7.04c
SPBPB21E7.05
SPBPB21E7.10
SPBPB21E7.11
SPBPB2B2.05
SPBPB2B2.07c
SPBPB2B2.08
SPBPB2B2.14c
SPBPB2B2.15
SPBPB2B2.18
SPBPB2B2.19c
SPBPB7E8.01
SPBPB7E8.02
SPBPJ4664.05
SPCC1235.01
SPCC1259.08
SPCC1259.16
SPCC126.01c
SPCC126.11c
SPCC126.12
SPCC132.03
SPCC1322.09
SPCC1322.10
SPCC1393.12
SPCC13B11.02c
SPCC1442.11c
SPCC1450.12
SPCC1494.01
SPCC1494.08c
SPCC14G10.04
SPCC162.02c
SPCC162.03
SPCC1620.13
SPCC1682.06
SPCC16A11.03c
SPCC16A11.15c
SPCC16C4.02c
SPCC16C4.04
SPCC1739.01
SPCC1739.08c
SPCC1795.12c
SPCC188.14
SPCC1884.01
SPCC18B5.09c
SPCC191.01
SPCC191.03c
SPCC191.04c
SPCC191.06
SPCC191.10
SPCC1919.04
SPCC1919.07
SPCC24B10.03
SPCC24B10.04
SPCC24B10.06
SPCC24B10.18
SPCC297.06c
SPCC2H8.04
SPCC306.11
SPCC320.06
SPCC330.19c
SPCC338.18
SPCC417.12
SPCC417.16
SPCC4B3.06c
SPCC4F11.03c
SPCC4G3.03
SPCC4G3.20
SPCC550.08
SPCC553.10
SPCC569.01c
SPCC569.02c
SPCC569.03
SPCC569.04
SPCC569.06
SPCC569.09
SPCC576.02
SPCC584.16c
SPCC594.01
SPCC594.02c
SPCC594.03
SPCC5E4.10c
SPCC61.05
SPCC613.03
SPCC622.01c
SPCC622.02
SPCC622.03c
SPCC622.07
SPCC622.11
SPCC622.15c
SPCC63.06
SPCC63.13
SPCC645.12c
SPCC663.15c
SPCC70.04c
SPCC70.08c
SPCC70.10
SPCC736.02
SPCC736.13
SPCC737.04
SPCC757.02c
SPCC757.06
SPCC777.03c
SPCC777.04
SPCC777.06c
SPCC794.15
SPCC895.08c
SPCP20C8.01c
SPCP20C8.02c
SPCP31B10.02
SPCP31B10.04
SPCPB16A4.06c
SPCPB16A4.07
