# Supplementary material for: Hidden in plain sight: what remains to be discovered in the eukaryotic proteome?
Source: Open Biol. 2019 Feb 20;9(2):180241. doi: 10.1098/rsob.180241 (PMC6395881; doi:10.1098/rsob.180241)
Supplement: Table S9 [file rsob180241supp10.tsv]

Identifier (UniProtKB Accession or ORF Name)
YAL028W
YAL037C-A
YAL037W
YAL049C
YAL061W
YAL063C-A
YAL064C-A
YAL064W
YAL064W-B
YAL065C
YAL067W-A
YAR023C
YAR027W
YAR028W
YAR029W
YAR035C-A
YAR064W
YAR066W
YAR068W
YAR071W
YBL001C
YBL008W-A
YBL010C
YBL028C
YBL029C-A
YBL029W
YBL036C
YBL039W-B
YBL044W
YBL048W
YBL049W
YBL059W
YBL071C
YBL071C-B
YBL081W
YBL086C
YBL095W
YBL100W-C
YBL107C
YBL111C
YBL112C
YBL113C
YBR007C
YBR013C
YBR016W
YBR025C
YBR027C
YBR030W
YBR032W
YBR046C
YBR047W
YBR052C
YBR053C
YBR056W-A
YBR062C
YBR063C
YBR071W
YBR072C-A
YBR074W
YBR085C-A
YBR090C
YBR093C
YBR094W
YBR096W
YBR125C
YBR126W-A
YBR138C
YBR144C
YBR151W
YBR157C
YBR162C
YBR182C-A
YBR184W
YBR194W
YBR196C-A
YBR196C-B
YBR197C
YBR200W-A
YBR201C-A
YBR209W
YBR216C
YBR221W-A
YBR222C
YBR225W
YBR230W-A
YBR255C-A
YBR255W
YBR259W
YBR284W
YBR285W
YBR292C
YBR298C-A
YCL002C
YCL012C
YCL021W-A
YCL026C-B
YCL028W
YCL036W
YCL042W
YCL048W-A
YCL049C
YCL054W-A
YCL057W
YCL063W
YCL068C
YCR001W
YCR006C
YCR007C
YCR016W
YCR019W
YCR022C
YCR024C-A
YCR024C-B
YCR025C
YCR043C
YCR050C
YCR051W
YCR061W
YCR069W
YCR085W
YCR087C-A
YCR090C
YCR095C
YCR095W-A
YCR096C
YCR099C
YCR100C
YCR101C
YCR102C
YCR105W
YCR107W
YCR108C
YDL007C-A
YDL009C
YDL012C
YDL022C-A
YDL027C
YDL037C
YDL039C
YDL048C
YDL053C
YDL085C-A
YDL086W
YDL114W
YDL121C
YDL123W
YDL124W
YDL129W
YDL130W-A
YDL144C
YDL157C
YDL159W-A
YDL167C
YDL169C
YDL173W
YDL176W
YDL177C
YDL180W
YDL181W
YDL186W
YDL211C
YDL218W
YDL233W
YDL241W
YDL242W
YDL243C
YDR003W-A
YDR010C
YDR029W
YDR032C
YDR034C-A
YDR034W-B
YDR042C
YDR056C
YDR061W
YDR067C
YDR068W
YDR070C
YDR102C
YDR105C
YDR114C
YDR119W-A
YDR124W
YDR157W
YDR169C-A
YDR182W-A
YDR194W-A
YDR198C
YDR209C
YDR210W
YDR215C
YDR222W
YDR229W
YDR239C
YDR242W
YDR246W-A
YDR249C
YDR257C
YDR262W
YDR274C
YDR275W
YDR278C
YDR281C
YDR282C
YDR286C
YDR316W
YDR336W
YDR344C
YDR346C
YDR366C
YDR381C-A
YDR391C
YDR415C
YDR438W
YDR458C
YDR461C-A
YDR475C
YDR476C
YDR504C
YDR505C
YDR514C
YDR519W
YDR524C-B
YDR524W-C
YDR525W
YDR532C
YDR539W
YEL001C
YEL007W
YEL008W
YEL009C-A
YEL014C
YEL017C-A
YEL017W
YEL023C
YEL025C
YEL028W
YEL033W
YEL035C
YEL043W
YEL047C
YEL057C
YEL067C
YEL068C
YEL073C
YEL075C
YEL076C
YEL076C-A
YEL077C
YER010C
YER034W
YER038W-A
YER039C-A
YER042W
YER053C-A
YER057C
YER066W
YER076C
YER077C
YER078W-A
YER079W
YER080W
YER084W
YER085C
YER093C-A
YER104W
YER121W
YER130C
YER134C
YER135C
YER137C
YER138W-A
YER145C-A
YER152C
YER156C
YER158C
YER175C
YER175W-A
YER181C
YER182W
YER186C
YER187W
YER188C-A
YER188W
YER189W
YER190C-B
YFL012W
YFL015C
YFL019C
YFL034W
YFL041W-A
YFL051C
YFL064C
YFL065C
YFL066C
YFL067W
YFL068W
YFR006W
YFR007W
YFR012W-A
YFR018C
YFR020W
YFR023W
YFR029W
YFR032C
YFR032C-B
YFR035C
YFR054C
YFR057W
YGL006W-A
YGL007C-A
YGL007W
YGL015C
YGL023C
YGL034C
YGL036W
YGL041C-B
YGL041W-A
YGL057C
YGL081W
YGL083W
YGL085W
YGL088W
YGL108C
YGL110C
YGL117W
YGL118C
YGL138C
YGL140C
YGL146C
YGL149W
YGL157W
YGL159W
YGL176C
YGL179C
YGL185C
YGL188C-A
YGL193C
YGL194C-A
YGL198W
YGL204C
YGL221C
YGL230C
YGL235W
YGL242C
YGL258W
YGL258W-A
YGL260W
YGL262W
YGR001C
YGR008C
YGR016W
YGR018C
YGR021W
YGR025W
YGR026W
YGR031W
YGR035C
YGR035W-A
YGR039W
YGR045C
YGR050C
YGR052W
YGR053C
YGR067C
YGR079W
YGR089W
YGR111W
YGR117C
YGR121W-A
YGR123C
YGR126W
YGR130C
YGR146C
YGR146C-A
YGR153W
YGR161C
YGR161W-C
YGR164W
YGR168C
YGR174W-A
YGR187C
YGR196C
YGR203W
YGR204C-A
YGR205W
YGR210C
YGR212W
YGR213C
YGR236C
YGR237C
YGR240C-A
YGR266W
YGR268C
YGR273C
YGR283C
YHL005C
YHL013C
YHL014C
YHL015W-A
YHL017W
YHL026C
YHL029C
YHL037C
YHL039W
YHL041W
YHL042W
YHL044W
YHL048C-A
YHL049C
YHL050C
YHR007C-A
YHR017W
YHR022C-A
YHR045W
YHR049W
YHR050W-A
YHR054C
YHR059W
YHR076W
YHR078W
YHR086W-A
YHR093W
YHR105W
YHR109W
YHR113W
YHR121W
YHR125W
YHR126C
YHR130C
YHR131C
YHR138C
YHR139C-A
YHR140W
YHR146W
YHR151C
YHR156C
YHR159W
YHR173C
YHR175W-A
YHR180W
YHR198C
YHR199C
YHR209W
YHR212W-A
YHR213W-A
YHR213W-B
YHR214C-D
YHR214C-E
YHR214W
YHR215W
YHR218W
YHR219W
YIL001W
YIL002W-A
YIL012W
YIL014C-A
YIL024C
YIL029C
YIL043C
YIL046W-A
YIL054W
YIL055C
YIL060W
YIL067C
YIL077C
YIL086C
YIL087C
YIL089W
YIL092W
YIL102C
YIL105W-A
YIL108W
YIL117C
YIL127C
YIL134C-A
YIL136W
YIL151C
YIL152W
YIL156W-B
YIL158W
YIL161W
YIL163C
YIL164C
YIL177C
YIR014W
YIR016W
YIR018C-A
YIR020C
YIR021W-A
YIR030C
YIR035C
YIR036C
YJL007C
YJL016W
YJL023C
YJL027C
YJL028W
YJL043W
YJL047C-A
YJL052C-A
YJL055W
YJL066C
YJL070C
YJL077W-A
YJL077W-B
YJL107C
YJL108C
YJL118W
YJL123C
YJL126W
YJL127C-B
YJL133C-A
YJL136W-A
YJL147C
YJL161W
YJL162C
YJL171C
YJL181W
YJL199C
YJL213W
YJL217W
YJL218W
YJL225C
YJR003C
YJR008W
YJR011C
YJR012C
YJR015W
YJR039W
YJR056C
YJR061W
YJR079W
YJR083C
YJR085C
YJR112W-A
YJR115W
YJR116W
YJR128W
YJR129C
YJR134C
YJR142W
YJR146W
YJR149W
YJR151W-A
YJR154W
YJR155W
YKL018C-A
YKL023C-A
YKL023W
YKL033W-A
YKL039W
YKL044W
YKL047W
YKL050C
YKL063C
YKL065W-A
YKL068W-A
YKL069W
YKL070W
YKL071W
YKL072W
YKL075C
YKL077W
YKL090W
YKL096C-B
YKL097C
YKL098W
YKL102C
YKL105C
YKL106C-A
YKL107W
YKL121W
YKL128C
YKL142W
YKL157W
YKL161C
YKL162C
YKL183C-A
YKL183W
YKR005C
YKR011C
YKR015C
YKR018C
YKR032W
YKR041W
YKR045C
YKR049C
YKR051W
YKR073C
YKR074W
YKR078W
YKR096W
YLL006W-A
YLL010C
YLL030C
YLL032C
YLL056C
YLL066C
YLL066W-B
YLL067C
YLR003C
YLR012C
YLR019W
YLR030W
YLR031W
YLR036C
YLR042C
YLR046C
YLR049C
YLR050C
YLR053C
YLR082C
YLR108C
YLR111W
YLR112W
YLR122C
YLR125W
YLR137W
YLR146W-A
YLR149C
YLR154C-G
YLR154C-H
YLR156C-A
YLR156W
YLR157C-C
YLR157W-D
YLR157W-E
YLR159C-A
YLR159W
YLR161W
YLR162W
YLR162W-A
YLR173W
YLR177W
YLR225C
YLR236C
YLR250W
YLR251W
YLR255C
YLR257W
YLR264C-A
YLR267W
YLR271W
YLR283W
YLR285C-A
YLR287C
YLR296W
YLR297W
YLR302C
YLR307C-A
YLR326W
YLR327C
YLR331C
YLR342W-A
YLR346C
YLR358C
YLR361C-A
YLR363W-A
YLR365W
YLR375W
YLR406C-A
YLR407W
YLR412C-A
YLR412W
YLR415C
YLR419W
YLR426W
YLR427W
YLR437C
YLR454W
YLR460C
YLR462W
YLR464W
YML002W
YML003W
YML007C-A
YML017W
YML018C
YML020W
YML037C
YML050W
YML053C
YML054C-A
YML079W
YML083C
YML087C
YML100W-A
YML101C
YML108W
YML118W
YML119W
YML122C
YML131W
YML133C
YMR001C-A
YMR003W
YMR007W
YMR027W
YMR030W-A
YMR031C
YMR053C
YMR066W
YMR073C
YMR082C
YMR086W
YMR090W
YMR102C
YMR103C
YMR105W-A
YMR107W
YMR114C
YMR122C
YMR122W-A
YMR126C
YMR130W
YMR132C
YMR140W
YMR141C
YMR147W
YMR152W
YMR155W
YMR157C
YMR158C-A
YMR160W
YMR175W
YMR175W-A
YMR178W
YMR181C
YMR182W-A
YMR187C
YMR194C-B
YMR195W
YMR206W
YMR209C
YMR222C
YMR226C
YMR230W-A
YMR233W
YMR242W-A
YMR244W
YMR247W-A
YMR252C
YMR253C
YMR254C
YMR262W
YMR265C
YMR272W-B
YMR291W
YMR295C
YMR310C
YMR315W-A
YMR316C-A
YMR317W
YMR318C
YMR320W
YMR321C
YNL010W
YNL011C
YNL018C
YNL019C
YNL024C
YNL033W
YNL034W
YNL035C
YNL036W
YNL042W
YNL042W-B
YNL046W
YNL050C
YNL056W
YNL058C
YNL067W-B
YNL091W
YNL092W
YNL097C-B
YNL099C
YNL108C
YNL115C
YNL130C-A
YNL140C
YNL143C
YNL144C
YNL146C-A
YNL146W
YNL162W-A
YNL165W
YNL168C
YNL176C
YNL181W
YNL184C
YNL190W
YNL193W
YNL195C
YNL208W
YNL211C
YNL212W
YNL234W
YNL237W
YNL254C
YNL269W
YNL277W-A
YNL295W
YNL300W
YNL320W
YNL331C
YNR014W
YNR021W
YNR028W
YNR029C
YNR034W-A
YNR040W
YNR061C
YNR062C
YNR065C
YNR066C
YNR075C-A
YNR077C
YOL007C
YOL013W-A
YOL014W
YOL015W
YOL019W-A
YOL024W
YOL029C
YOL036W
YOL038C-A
YOL042W
YOL053W
YOL057W
YOL070C
YOL073C
YOL085C
YOL097W-A
YOL098C
YOL118C
YOL128C
YOL131W
YOL154W
YOL155W-A
YOL159C
YOL159C-A
YOL160W
YOL164W-A
YOL165C
YOL166W-A
YOR008C-A
YOR011W-A
YOR012W
YOR015W
YOR021C
YOR029W
YOR032W-A
YOR034C-A
YOR044W
YOR068C
YOR072W
YOR072W-B
YOR090C
YOR093C
YOR097C
YOR104W
YOR105W
YOR111W
YOR114W
YOR118W
YOR131C
YOR161C-C
YOR183W
YOR186W
YOR192C-C
YOR214C
YOR215C
YOR220W
YOR235W
YOR238W
YOR252W
YOR264W
YOR268C
YOR280C
YOR283W
YOR284W
YOR285W
YOR286W
YOR289W
YOR292C
YOR293C-A
YOR296W
YOR305W
YOR314W
YOR316C-A
YOR324C
YOR342C
YOR343C
YOR352W
YOR376W
YOR376W-A
YOR381W-A
YOR385W
YOR387C
YOR388C
YOR389W
YOR394C-A
YOR396W
YPL014W
YPL034W
YPL038W-A
YPL039W
YPL041C
YPL054W
YPL056C
YPL062W
YPL068C
YPL071C
YPL077C
YPL080C
YPL088W
YPL105C
YPL107W
YPL108W
YPL109C
YPL113C
YPL119C-A
YPL152W-A
YPL162C
YPL163C
YPL165C
YPL168W
YPL186C
YPL196W
YPL199C
YPL208W
YPL222W
YPL223C
YPL225W
YPL229W
YPL245W
YPL246C
YPL247C
YPL257W
YPL260W
YPL261C
YPL263C
YPL264C
YPL272C
YPL277C
YPL278C
YPR010C-A
YPR013C
YPR014C
YPR015C
YPR027C
YPR037C
YPR053C
YPR061C
YPR063C
YPR064W
YPR071W
YPR073C
YPR078C
YPR089W
YPR096C
YPR097W
YPR098C
YPR108W-A
YPR109W
YPR114W
YPR117W
YPR145C-A
YPR148C
YPR153W
YPR159C-A
YPR170W-B
YPR174C
YPR195C
YPR200C
YPR202W
YPR203W
YPR204W
