# Supplementary material for: Hidden in plain sight: what remains to be discovered in the eukaryotic proteome?
Source: Open Biol. 2019 Feb 20;9(2):180241. doi: 10.1098/rsob.180241 (PMC6395881; doi:10.1098/rsob.180241)
Supplement: Table S10 [file rsob180241supp11.tsv]

Table S10A. Unannotated human proteins that can be annotated based on available literature
UniProtKB Accession
Q8NC06
Q8TDG2
Q9Y2D5
Q9H9L7
Q8IZ07
Q86YJ7
Q6ZTN6
Q8NB46
Q0P5N6
Q5T9G4
Q9P291
Q6L9W6
Q76KP1
Q6AI39
Q8NFQ5
Q5VW32
Q9H3J6
Q9HAS0
Q86V35
Q96NX5
Q5SY80
P07199
Q5SW79
P0C7P0
Q9ULV3
Q8IYA6
Q7Z7K0
Q9NRP2
Q8IY22
Q9BQ75
Q8IZR5
Q8N3K9
Q3B7I2
Q9NYJ1
Q96BR5
P38432
Q8IYK4
Q6QEF8
Q6YFQ2
Q7Z4L0
Q2VPA4
Q6UXH1
P16562
P0DP91
Q13948
Q717R9
Q9H9R9
Q8NA75
Q8N8Z6
O15523
Q9H4E7
Q68D51
Q9H6A0
Q9BY27
Q96SL1
Q9H069
Q9NVP4
P0CF75
Q96C19
Q8TC29
Q9H201
Q5T9C2
Q9H5Z6
A1KXE4
Q9GZU8
Q7Z5A9
Q7Z5A7
Q9NSI2
Q7Z4H9
Q8TC56
Q8N9W8
Q9UBU6
Q658Y4
Q9NVF7
Q6P3S6
Q6PJ61
Q9Y6R7
Q96RD9
Q8NFU4
Q9C0D6
Q8N539
Q7Z7B0
Q4ZHG4
Q53EP0
Q9BZ67
Q75VX8
Q8NHY3
Q9NUV9
Q96F15
Q9H1C3
Q5SZD4
O00461
Q9BXV9
Q9HCN4
Q9UHW5
Q96D09
Q96CP6
Q3KR37
Q8IYS0
Q8IUY3
Q9C0E4
P15421
Q8N4P3
Q6IPM2
B3KU38
P0C870
Q6ZWJ8
Q6UW63
O60303
Q8N109
Q8NHK3
Q9NSK0
Q9Y2U9
Q96EK9
Q8IV20
O00515
O43813
Q15012
Q6UX15
Q68DH5
A1A4G5
Q9H756
Q8N386
Q96CN5
Q96AG4
Q86VH4
P43364
Q9BXY0
Q5VVY1
A1L020
Q16655
Q9Y3A3
Q13368
Q9Y605
Q8NDA8
Q9Y6F6
Q9NXJ0
Q96JQ5
Q86YV6
Q9NQX4
Q6P582
Q6NZ67
Q96JN8
Q9HBL8
O94818
Q9UMY1
O95478
P80303
Q9BRQ3
Q7Z417
P58417
Q9UBM4
Q8WVF1
Q9H0J9
Q8N4E4
Q96JY6
Q13113
Q6NSJ2
Q92561
Q6UX71
Q6P2M8
Q9NRX1
Q6EEV4
Q6NYC8
Q7Z4L9
Q96LZ3
Q6IN85
Q9BT73
Q96N64
Q6NUJ5
Q9UI14
B7ZAP0
Q3YEC7
Q9Y4B4
Q6VN20
Q8IY67
Q96R05
Q9NX52
Q9H9V4
Q96MT1
Q96PX1
Q96A37
Q9BWH6
Q9H6T3
Q6P5R6
Q5JTH9
Q9Y3B9
P33763
Q9BY12
P0DPB3
Q6UXD5
Q9NR46
P04278
Q9BRV8
Q5TFQ8
Q8ND83
Q13425
Q9C093
Q86TD4
P28290
P51571
P78524
Q9NUL3
P31948
E0CX11
Q9HAC7
Q5QJ74
Q5JR98
Q96PL2
Q96N21
Q9NS62
Q96CP7
O14894
Q8IV31
Q9BVK8
Q53S58
Q9UK28
P42167
Q9H496
A5PLN9
Q8IWZ4
Q8WUN7
Q6ZS81
Q9BZH6
Q96KV7
Q5GH76
Q5GH70
Q9Y548
Q9BWQ6
Q9BSR8
O75132
Q86VM9
Q9NP64
Q9NUD5
Q8N3Z6
Q70YC4
Q9UHR6
Q6WCQ1
Table S10B. Unknown human proteins (annotated to GO biological process root, or lacking both annotation and available data to support annotation)
UniProtKB Accession
A0A024RBG1
A0A087WTH1
A0A096LNP1
A0A096LP01
A0A096LPI5
A0A0A6YYL3
A0A0B4J2D5
A0A0B4J2F0
A0A0C5B5G6
A0A0D9SF12
A0A0J9YX94
A0A0J9YXQ4
A0A0K0K1C0
A0A0U1RQE8
A0A0U1RQF7
A0A0U1RR11
A0A0U1RR37
A0A0U1RRI6
A0A0U1RRK4
A0A0U1RRL7
A0A0U1RRN3
A0A140G945
A0A1B0GTC6
A0A1B0GTD5
A0A1B0GTH6
A0A1B0GTI8
A0A1B0GTK4
A0A1B0GTK5
A0A1B0GTL2
A0A1B0GTR0
A0A1B0GTR3
A0A1B0GTU1
A0A1B0GTU2
A0A1B0GTY4
A0A1B0GU29
A0A1B0GU33
A0A1B0GUA5
A0A1B0GUA7
A0A1B0GUC4
A0A1B0GUJ8
A0A1B0GUQ0
A0A1B0GUS0
A0A1B0GUT2
A0A1B0GUU1
A0A1B0GUV7
A0A1B0GUW7
A0A1B0GUY1
A0A1B0GV03
A0A1B0GV22
A0A1B0GV85
A0A1B0GV90
A0A1B0GVG4
A0A1B0GVG6
A0A1B0GVH4
A0A1B0GVH6
A0A1B0GVH7
A0A1B0GVK7
A0A1B0GVM5
A0A1B0GVM6
A0A1B0GVN3
A0A1B0GVS7
A0A1B0GVT2
A0A1B0GVV1
A0A1B0GVY4
A0A1B0GVZ2
A0A1B0GVZ9
A0A1B0GW35
A0A1B0GW64
A0A1B0GWB2
A0A1B0GWG4
A0A1W2PP97
A0A1W2PR19
A0A1W2PS18
A0A286YF58
A0AUZ9
A0JNW5
A0JP26
A0PJE2
A0PJX0
A0PJX2
A0PJX8
A0PK05
A0PK11
A0ZSE6
A1A4F0
A1A4V9
A1L0T0
A1L162
A1L168
A1L170
A1L1A6
A1L429
A1L443
A1L453
A1L4K1
A1L4L8
A2A2V5
A2A2Z9
A2A368
A2A3L6
A2AJT9
A2CJ06
A2RRH5
A2RRL7
A2RU14
A2RU37
A2RU48
A2RU67
A2RUG3
A2RUH7
A2RUQ5
A2RUR9
A2RUT3
A2VCL2
A3KMH1
A4D0T2
A4D0T7
A4D0V7
A4D0Y5
A4D161
A4D174
A4D1B5
A4D1E1
A4D1F6
A4D1N5
A4D1S0
A4D1U4
A4D1Z8
A4D250
A4D263
A4D2B0
A4FU01
A4FU49
A4FU69
A4QMS7
A4QN01
A5D8T8
A5PL33
A5PLK6
A5PLL1
A5PLN7
A5YM69
A6H8Z2
A6NC05
A6NC57
A6NC86
A6NCI4
A6NCI8
A6NCJ1
A6NCK2
A6NCL7
A6NCM1
A6NCN8
A6NCQ9
A6NCS6
A6NDA9
A6NDD5
A6NDE8
A6NDI0
A6NDN8
A6NDP7
A6NDU8
A6NDY0
A6NE01
A6NE02
A6NE52
A6NEC2
A6NEE1
A6NEF3
A6NEH6
A6NEK1
A6NEL2
A6NEM1
A6NEN9
A6NEQ2
A6NER3
A6NES4
A6NEV1
A6NFA0
A6NFC5
A6NFE2
A6NFE3
A6NFN9
A6NFR6
A6NFU0
A6NFU8
A6NFY4
A6NFZ4
A6NGA9
A6NGB0
A6NGB7
A6NGC4
A6NGE4
A6NGG3
A6NGH7
A6NGH8
A6NGJ6
A6NGK3
A6NGN9
A6NGQ2
A6NGR9
A6NGS2
A6NGY1
A6NGY3
A6NGZ8
A6NH13
A6NHG4
A6NHN6
A6NHP3
A6NHS7
A6NHY6
A6NHZ5
A6NI47
A6NI56
A6NI86
A6NI87
A6NIK2
A6NIN4
A6NIR3
A6NIY4
A6NJ69
A6NJB7
A6NJG2
A6NJI1
A6NJI9
A6NJJ6
A6NJU9
A6NJV1
A6NJW4
A6NK44
A6NKB5
A6NKC9
A6NKF1
A6NKF7
A6NKL6
A6NKN8
A6NKU9
A6NKW6
A6NKX1
A6NL05
A6NL46
A6NL82
A6NLC5
A6NLE4
A6NLI5
A6NLJ0
A6NLP5
A6NLU0
A6NLU5
A6NLX3
A6NLX4
A6NM11
A6NM36
A6NM62
A6NM66
A6NMA1
A6NMD0
A6NMK8
A6NML5
A6NMS7
A6NMZ2
A6NN90
A6NNA2
A6NNH2
A6NNL0
A6NNL5
A6NNM8
A6NNP5
A6NNT2
A6NNX1
A6NP61
A6PVC2
A6PVL3
A6PVS8
A6PVY3
A6QL64
A6XGL0
A6ZKI3
A7E2S9
A7E2U8
A7E2Y1
A8K0R7
A8K2U0
A8K830
A8K979
A8MPX8
A8MQ03
A8MQB3
A8MRT5
A8MSI8
A8MT70
A8MTA8
A8MTB9
A8MTL0
A8MTT3
A8MTZ7
A8MU10
A8MU76
A8MU93
A8MUA0
A8MUI8
A8MUP2
A8MUP6
A8MV23
A8MV24
A8MV81
A8MVS5
A8MVW0
A8MWE9
A8MWP6
A8MWV9
A8MWY0
A8MX76
A8MX80
A8MXK9
A8MXT2
A8MXV6
A8MY62
A8MYA2
A8MYB1
A8MYJ7
A8MYP8
A8MYX2
A8MYZ0
A8MYZ5
A8MZ26
A8MZ97
A8MZA4
A8MZF0
A8MZG2
A9QM74
A9Z1Z3
B0FP48
B1AJZ9
B1AL46
B1ANS9
B1ATL7
B2RBV5
B2RC85
B2RD01
B2RNN3
B2RU33
B2RUZ4
B2RV13
B2RXF0
B2RXH8
B3EWG3
B3EWG5
B3EWG6
B3GLJ2
B3KS81
B3SHH9
B4DJY2
B4DZS4
B4E2M5
B5MCY1
B7Z1M9
B7Z368
B7ZW38
B9A014
B9ZVM9
C9J1S8
C9J302
C9J3I9
C9J3V5
C9J442
C9J6K1
C9J7I0
C9JC47
C9JCN9
C9JDV5
C9JFL3
C9JG80
C9JH25
C9JI98
C9JJ37
C9JL84
C9JQI7
C9JTQ0
C9JUS6
C9JVW0
C9JXX5
D6REC4
D6RIA3
E2RYF6
E2RYF7
E5RG02
E5RHQ5
E5RIL1
E5RJ46
E5RJM6
E5RQL4
E7ERA6
E7EU14
E7EW31
E9PI22
E9PIF3
E9PJ23
E9PJI5
E9PKD4
E9PQR5
E9PQX1
E9PRG8
F2Z333
F2Z398
F2Z3F1
F2Z3M2
F5H4A9
F5H4B4
F7VJQ1
F8VTS6
F8W1W9
F8WFD2
G3V211
H0UI37
H0Y354
H0YM25
H3BMG3
H3BN30
H3BNL1
H3BNL8
H3BPM6
H3BQJ8
H3BQW9
H3BR10
H3BRN8
H3BS89
H3BTG2
H3BU77
H3BUK9
H3BV12
H3BV60
H7C241
H7C350
I1YAP6
I3L1E1
I3L3R5
K7EIQ3
K7EJ46
L0R6Q1
L0R819
L0R8F8
M0QZC1
O00160
O00193
O00442
O00479
O00534
O14524
O14562
O14569
O14603
O14668
O14669
O14683
O15037
O15050
O15063
O15231
O15255
O15355
O15417
O15442
O15453
O15479
O15480
O15481
O15482
O15544
O43149
O43150
O43169
O43240
O43247
O43261
O43301
O43304
O43325
O43399
O43402
O43687
O43824
O43827
O43852
O43895
O43908
O43934
O60268
O60269
O60293
O60308
O60309
O60320
O60478
O60575
O60676
O60688
O60732
O60812
O60829
O60888
O60941
O75063
O75069
O75071
O75095
O75121
O75170
O75200
O75264
O75319
O75335
O75363
O75391
O75459
O75493
O75638
O75677
O75678
O75679
O75830
O75864
O75884
O75900
O76087
O94854
O94888
O94903
O95049
O95081
O95084
O95104
O95164
O95170
O95177
O95199
O95273
O95278
O95424
O95428
O95433
O95455
O95467
O95473
O95561
O95567
O95568
O95671
O95801
O95872
O95873
O95932
O95968
O95969
O95988
O96033
P01889
P01892
P01912
P02810
P02812
P03989
P04053
P04222
P04229
P04280
P04439
P05162
P05187
P05534
P06881
P07311
P07998
P08118
P08218
P08861
P09093
P09565
P0C221
P0C264
P0C2L3
P0C2S0
P0C2W7
P0C5J1
P0C5K7
P0C671
P0C6C1
P0C6S8
P0C7A2
P0C7I6
P0C7L1
P0C7M3
P0C7M6
P0C7M8
P0C7N4
P0C7P2
P0C7Q6
P0C7T4
P0C7T8
P0C7U9
P0C7V8
P0C7W0
P0C7W6
P0C7X3
P0C875
P0C881
P0CB38
P0CE67
P0CF51
P0CG01
P0CG12
P0CG13
P0CG20
P0CG21
P0CG32
P0CG42
P0CG43
P0CI01
P0CI25
P0CI26
P0CK96
P0CK97
P0CL80
P0CL81
P0CL82
P0CL85
P0CW19
P0CW20
P0CW23
P0CW24
P0CW27
P0CZ25
P0DH78
P0DI80
P0DI83
P0DJ93
P0DJG4
P0DJH9
P0DJR0
P0DKB5
P0DKL9
P0DKX0
P0DKX4
P0DL12
P0DM63
P0DMB1
P0DMQ5
P0DMQ9
P0DMR1
P0DMR2
P0DMU3
P0DMU5
P0DMW3
P0DMW4
P0DMW5
P0DN24
P0DO92
P0DO97
P0DP42
P0DP71
P0DP72
P0DPA2
P0DPB5
P0DPD7
P0DPE8
P0DPF2
P0DPF3
P0DPF5
P0DPF6
P0DPH9
P0DPI2
P0DPI3
P10163
P10314
P10316
P10319
P10321
P10696
P11182
P11245
P13584
P13746
P13760
P13761
P13994
P14621
P15085
P15086
P16188
P16189
P16190
P18440
P18462
P18463
P18464
P18465
P20039
P20231
P20848
P22794
P23610
P24666
P26885
P28325
P28838
P29074
P29377
P30408
P30443
P30447
P30450
P30453
P30455
P30456
P30457
P30459
P30460
P30461
P30462
P30464
P30466
P30475
P30479
P30480
P30481
P30483
P30484
P30485
P30486
P30487
P30488
P30490
P30491
P30492
P30493
P30495
P30498
P30499
P30501
P30504
P30505
P30508
P30510
P30512
P30685
P30838
P31512
P31513
P33764
P35236
P35544
P37235
P41219
P42696
P43358
P43360
P43361
P43362
P43363
P43365
P43366
P48147
P48634
P49006
P49221
P49326
P49788
P49842
P49863
P50851
P51580
P51689
P51861
P52961
P54793
P54829
P54852
P55082
P55259
P55808
P56277
P56278
P56378
P56555
P56851
P57060
P57773
P58062
P58400
P58401
P58505
P58511
P58512
P58658
P58872
P59020
P59022
P59045
P59047
P59103
P59773
P59797
P59827
P59861
P59942
P60153
P60606
P60827
P62861
P63092
P69849
P78312
P78332
P78358
P79522
P81408
P82980
P82987
P84101
P84157
P84996
P86478
P86479
P86480
P86481
P86496
Q00537
Q00688
Q00765
Q01850
Q02325
Q02985
Q03252
Q04756
Q04826
Q05BV3
Q05C16
Q05DH4
Q07000
Q07002
Q07108
Q07444
Q08830
Q08AI8
Q08E93
Q09019
Q09160
Q09MP3
Q0D2I5
Q0P5P2
Q0P641
Q0P651
Q0P670
Q0P6D2
Q0P6D6
Q0P6H9
Q0VAA2
Q0VAQ4
Q0VDI3
Q0VF49
Q0VFX4
Q0VFZ6
Q12767
Q12799
Q12894
Q12974
Q12988
Q13065
Q13066
Q13068
Q13069
Q13070
Q13072
Q13166
Q13296
Q13508
Q13571
Q13765
Q13823
Q14002
Q14166
Q14257
Q14656
Q14667
Q14679
Q14687
Q14695
Q14761
Q147U7
Q14952
Q149M9
Q14C87
Q14CX5
Q14CZ0
Q14D04
Q14DG7
Q15032
Q15038
Q15053
Q15057
Q15155
Q15195
Q15397
Q15434
Q15527
Q156A1
Q15846
Q15884
Q16082
Q16617
Q16799
Q16819
Q16825
Q17R31
Q17R55
Q17RB0
Q17RD7
Q17RM4
Q17RN3
Q17RP2
Q17RQ9
Q17RY6
Q18PE1
Q1A5X6
Q1AE95
Q1ED39
Q1KMD3
Q1L5Z9
Q1L6U9
Q1RN00
Q1W209
Q1X8D7
Q1XH10
Q1ZYL8
Q24JP5
Q24JQ0
Q29718
Q29836
Q29865
Q29940
Q29960
Q29963
Q29974
Q2KHR3
Q2KHT4
Q2L4Q9
Q2M243
Q2M296
Q2M2E5
Q2M2I3
Q2M2W7
Q2M329
Q2M3C6
Q2M3V2
Q2NKX8
Q2NKX9
Q2NL68
Q2NL98
Q2TAC2
Q2TAM9
Q2TBC4
Q2TBE0
Q2TBF2
Q2VPJ9
Q2VYF4
Q2WGJ8
Q2WGJ9
Q2WGN9
Q30134
Q30167
Q309B1
Q30KP9
Q30KQ1
Q30KQ4
Q30KQ5
Q30KQ8
Q30KQ9
Q31610
Q32M84
Q32M92
Q32MH5
Q32NC0
Q32Q52
Q3B7S5
Q3B7T3
Q3B8N2
Q3BBV0
Q3C1V0
Q3C1V1
Q3KNT9
Q3KP44
Q3KPI0
Q3KRA6
Q3KRA9
Q3LI60
Q3LI62
Q3LI68
Q3MHD2
Q3MIP1
Q3MIW9
Q3MIX3
Q3MJ40
Q3SX64
Q3SXM0
Q3SXM5
Q3SXP7
Q3SXR2
Q3SXZ7
Q3SY77
Q3ZCQ2
Q3ZCQ3
Q3ZCU0
Q3ZCV2
Q3ZCW2
Q400G9
Q494R4
Q494U1
Q494X1
Q495D7
Q495T6
Q495X7
Q495Y8
Q496A3
Q496Y0
Q499Y3
Q499Z3
Q49A26
Q49A92
Q49AM3
Q49AR2
Q4AC99
Q4AE62
Q4G0A6
Q4G0G5
Q4G0I0
Q4G0J3
Q4G0N7
Q4G0S7
Q4G0W2
Q4G1C9
Q4JDL3
Q4KMG9
Q4KMX7
Q4KMZ1
Q4L180
Q4LDR2
Q4QY38
Q4UJ75
Q4V321
Q4V326
Q4V339
Q4VC12
Q4VC31
Q4VC44
Q4VX62
Q4VXA5
Q4W4Y0
Q4W5G0
Q4W5P6
Q4ZG55
Q502W6
Q502W7
Q504U0
Q504Y3
Q52LJ0
Q52M58
Q52M75
Q52MB2
Q52WX2
Q537H7
Q538Z0
Q53EV4
Q53FD0
Q53FE4
Q53FP2
Q53GG5
Q53H82
Q53HC0
Q53LP3
Q53QW1
Q53R12
Q53RE8
Q53RY4
Q53SF7
Q53SZ7
Q53TS8
Q562R1
Q569G3
Q569K6
Q56UQ5
Q56VL3
Q587J8
Q58A44
Q58DX5
Q5BJE1
Q5BJF2
Q5BJH2
Q5BKU9
Q5BKX5
Q5BKY6
Q5BKY9
Q5BLP8
Q5BVD1
Q5CZ79
Q5CZC0
Q5EBN2
Q5FWE3
Q5FYA8
Q5FYB0
Q5FYB1
Q5GAN3
Q5GAN4
Q5GH72
Q5GH73
Q5GH77
Q5H943
Q5H9J7
Q5H9J9
Q5H9K5
Q5H9M0
Q5H9R4
Q5H9U9
Q5HY64
Q5HYC2
Q5HYJ3
Q5HYL7
Q5HYM0
Q5HYW3
Q5I0X4
Q5I0X7
Q5J5C9
Q5J8X5
Q5JPE7
Q5JPF3
Q5JPI9
Q5JQC4
Q5JQF7
Q5JQF8
Q5JR12
Q5JR59
Q5JRC9
Q5JRK9
Q5JRM2
Q5JRV8
Q5JSH3
Q5JST6
Q5JSZ5
Q5JT78
Q5JTB6
Q5JTD7
Q5JTN6
Q5JTY5
Q5JTZ5
Q5JUK9
Q5JUQ0
Q5JUR7
Q5JVX7
Q5JWF8
Q5JX69
Q5JX71
Q5JXA9
Q5JXM2
Q5JXX7
Q5JYT7
Q5K131
Q5K4E3
Q5M9N0
Q5MAI5
Q5MJ07
Q5MJ08
Q5MJ09
Q5MJ10
Q5MJ68
Q5MNV8
Q5PR19
Q5QJ38
Q5R3F8
Q5R3I4
Q5RGS3
Q5RHP9
Q5RIA9
Q5RL73
Q5SNV9
Q5SQ13
Q5SQ80
Q5SQH8
Q5SQS7
Q5SQS8
Q5SR53
Q5SR56
Q5SRE7
Q5SRH9
Q5SRI9
Q5SRN2
Q5SSQ6
Q5SV17
Q5SVJ3
Q5SWH9
Q5SWW7
Q5SWX8
Q5SXH7
Q5SY68
Q5SY85
Q5SZB4
Q5SZD1
Q5SZI1
Q5SZL2
Q5T013
Q5T035
Q5T036
Q5T089
Q5T0D9
Q5T0J3
Q5T0J7
Q5T0N1
Q5T0U0
Q5T0Z8
Q5T1A1
Q5T1B0
Q5T1B1
Q5T1J6
Q5T1N1
Q5T1V6
Q5T292
Q5T2E6
Q5T2Q4
Q5T319
Q5T3I0
Q5T4D3
Q5T4H9
Q5T4I8
Q5T4T6
Q5T5A4
Q5T5F5
Q5T5N4
Q5T5S1
Q5T655
Q5T681
Q5T6C5
Q5T6F2
Q5T6X4
Q5T700
Q5T742
Q5T749
Q5T7M9
Q5T7N2
Q5T7N8
Q5T7P6
Q5T7R7
Q5T7W7
Q5T8A7
Q5T8I3
Q5T8R8
Q5T953
Q5T9S5
Q5T9Z0
Q5TAA0
Q5TAG4
Q5TBE3
Q5TBK1
Q5TC84
Q5TEA3
Q5TEA6
Q5TEV5
Q5TEZ5
Q5TF58
Q5TFE4
Q5TFG8
Q5TG92
Q5TGI0
Q5TGJ6
Q5TGL8
Q5TGP6
Q5TGU0
Q5TGY1
Q5TGY3
Q5TGZ0
Q5THK1
Q5TI25
Q5TID7
Q5TIE3
Q5TYM5
Q5TYW2
Q5TZF3
Q5TZK3
Q5U3C3
Q5U4N7
Q5U4P2
Q5U5X8
Q5U5Z8
Q5U649
Q5VSD8
Q5VSG8
Q5VSR9
Q5VT03
Q5VT28
Q5VT33
Q5VT40
Q5VTL7
Q5VTM2
Q5VTQ0
Q5VTT2
Q5VU69
Q5VU92
Q5VUB5
Q5VUD6
Q5VUE5
Q5VUJ6
Q5VUJ9
Q5VUR7
Q5VUY0
Q5VUY2
Q5VVB8
Q5VVC0
Q5VVM6
Q5VW00
Q5VW22
Q5VW36
Q5VWI1
Q5VWK0
Q5VWN6
Q5VX52
Q5VXD3
Q5VXM1
Q5VXU3
Q5VYM1
Q5VYV7
Q5VYY1
Q5VZ19
Q5VZ46
Q5VZ52
Q5VZ66
Q5VZ72
Q5VZI3
Q5VZP5
Q5VZQ5
Q5VZR2
Q5VZR4
Q5VZT2
Q5W041
Q5W0A0
Q5W0B1
Q5W0B7
Q5W0N0
Q5W0V3
Q5W111
Q5W150
Q5W5W9
Q5W5X9
Q5XG99
Q5XKK7
Q5XKL5
Q5XKR9
Q5Y7A7
Q629K1
Q63HM2
Q64ET8
Q64LD2
Q658N2
Q659C4
Q66K41
Q67FW5
Q68BL8
Q68CL5
Q68CQ1
Q68CQ7
Q68CR1
Q68CR7
Q68D20
Q68D42
Q68D86
Q68D91
Q68DC2
Q68DL7
Q68DN1
Q68DQ2
Q68EN5
Q68G75
Q68J44
Q69YG0
Q69YL0
Q69YN2
Q69YU3
Q69YU5
Q69YW2
Q69YZ2
Q6AI08
Q6AI12
Q6B0B8
Q6B8I1
Q6B9Z1
Q6BDS2
Q6DCA0
Q6DHV5
Q6DKI2
Q6DN72
Q6F5E7
Q6GMV2
Q6GMV3
Q6GPH6
Q6GV28
Q6H9L7
Q6IC83
Q6ICB0
Q6ICC9
Q6ICG6
Q6ICH7
Q6ICI0
Q6ICL7
Q6IE36
Q6IE37
Q6IE38
Q6IEE7
Q6IEE8
Q6IPT2
Q6IPW1
Q6J272
Q6J9G0
Q6JVE6
Q6JVE9
Q6L9T8
Q6MZM9
Q6MZN7
Q6MZZ7
Q6N063
Q6NSI3
Q6NSI8
Q6NSX1
Q6NT04
Q6NT46
Q6NT55
Q6NTF9
Q6NUJ2
Q6NUP7
Q6NUS8
Q6NUT3
Q6NV74
Q6NVU6
Q6NVV7
Q6NW29
Q6NXP0
Q6NXP2
Q6NXP6
Q6NXR0
Q6NXR4
Q6NZ63
Q6P047
Q6P093
Q6P0A1
Q6P158
Q6P1L5
Q6P1M9
Q6P1N9
Q6P1Q0
Q6P1R3
Q6P1W5
Q6P1X6
Q6P2D8
Q6P2H8
Q6P2I3
Q6P2I7
Q6P387
Q6P3W6
Q6P3X3
Q6P3X8
Q6P4D5
Q6P4E1
Q6P5S7
Q6P5X5
Q6P5X7
Q6P656
Q6P6B1
Q6P7N7
Q6P995
Q6P9B6
Q6P9G0
Q6P9G4
Q6P9H5
Q6PB30
Q6PCB5
Q6PEV8
Q6PEW0
Q6PEX7
Q6PEZ8
Q6PF05
Q6PF18
Q6PGQ1
Q6PH81
Q6PI97
Q6PID6
Q6PII3
Q6PII5
Q6PIY5
Q6PK04
Q6PK18
Q6PKH6
Q6PL24
Q6PL45
Q6PP77
Q6Q4G3
Q6Q6R5
Q6Q8B3
Q6QAJ8
Q6RUI8
Q6RVD6
Q6S545
Q6S5H5
Q6S8J7
Q6S9Z5
Q6SJ93
Q6SPF0
Q6T311
Q6TDU7
Q6TFL3
Q6U949
Q6UB28
Q6UB98
Q6UDR6
Q6UE05
Q6URK8
Q6UW01
Q6UW02
Q6UW10
Q6UW32
Q6UW68
Q6UWB4
Q6UWD8
Q6UWF5
Q6UWF7
Q6UWF9
Q6UWH4
Q6UWI2
Q6UWJ8
Q6UWL2
Q6UWN0
Q6UWP8
Q6UWQ7
Q6UWT4
Q6UWV7
Q6UWW0
Q6UWW9
Q6UWX4
Q6UWY0
Q6UWY2
Q6UWY5
Q6UX07
Q6UX53
Q6UX68
Q6UX73
Q6UXA7
Q6UXB0
Q6UXB1
Q6UXB3
Q6UXB8
Q6UXD1
Q6UXF7
Q6UXH9
Q6UXP7
Q6UXQ4
Q6UXS0
Q6UXU0
Q6UXU6
Q6UXV1
Q6UXV3
Q6UY01
Q6UY13
Q6UY18
Q6UY27
Q6UYE1
Q6V702
Q6X4T0
Q6XCG6
Q6XE38
Q6YN16
Q6ZMB5
Q6ZMI0
Q6ZMK1
Q6ZMM2
Q6ZMQ8
Q6ZMR5
Q6ZMV5
Q6ZMV7
Q6ZMW3
Q6ZMY6
Q6ZN04
Q6ZN84
Q6ZNA5
Q6ZNC4
Q6ZNE9
Q6ZNF0
Q6ZNM6
Q6ZNQ3
Q6ZP01
Q6ZP68
Q6ZP80
Q6ZP82
Q6ZP98
Q6ZPA2
Q6ZQQ6
Q6ZQR2
Q6ZQT7
Q6ZQY2
Q6ZQY7
Q6ZR03
Q6ZR85
Q6ZRC1
Q6ZRI6
Q6ZRK6
Q6ZRM9
Q6ZRN7
Q6ZRP0
Q6ZRR5
Q6ZRR7
Q6ZRS4
Q6ZRT6
Q6ZRZ4
Q6ZS10
Q6ZS30
Q6ZS62
Q6ZS72
Q6ZS94
Q6ZSC3
Q6ZSI9
Q6ZSJ8
Q6ZSN1
Q6ZSR6
Q6ZSR9
Q6ZSS7
Q6ZST2
Q6ZST4
Q6ZSV7
Q6ZT21
Q6ZT52
Q6ZT83
Q6ZTC4
Q6ZTK2
Q6ZTR5
Q6ZTR6
Q6ZTR7
Q6ZTY9
Q6ZTZ1
Q6ZU35
Q6ZU45
Q6ZU52
Q6ZU64
Q6ZU65
Q6ZU67
Q6ZU69
Q6ZU80
Q6ZUA9
Q6ZUG5
Q6ZUI0
Q6ZUJ4
Q6ZUK4
Q6ZUL3
Q6ZUS5
Q6ZUS6
Q6ZUT1
Q6ZUT6
Q6ZUU3
Q6ZUX3
Q6ZV65
Q6ZV70
Q6ZV77
Q6ZV80
Q6ZV89
Q6ZVF9
Q6ZVH6
Q6ZVK1
Q6ZVL6
Q6ZVL8
Q6ZVN7
Q6ZVQ6
Q6ZVT0
Q6ZVT6
Q6ZVX7
Q6ZW05
Q6ZW13
Q6ZW35
Q6ZW76
Q6ZWI9
Q6ZWK6
Q70IA8
Q70UQ0
Q70Z53
Q71F78
Q71RC9
Q71RG4
Q75N90
Q76KD6
Q7L0L9
Q7L0X2
Q7L1V2
Q7L2K0
Q7L311
Q7L4I2
Q7L4S7
Q7L5A3
Q7L7V1
Q7RTY3
Q7RTY5
Q7RTY7
Q7RTY8
Q7RTY9
Q7RTZ1
Q7Z2K6
Q7Z2Q7
Q7Z2V1
Q7Z2X7
Q7Z2Y8
Q7Z304
Q7Z309
Q7Z3B0
Q7Z3D4
Q7Z3E2
Q7Z3H4
Q7Z408
Q7Z410
Q7Z422
Q7Z4H8
Q7Z4U5
Q7Z4V5
Q7Z572
Q7Z5A4
Q7Z5J1
Q7Z5J8
Q7Z5L0
Q7Z5L2
Q7Z5M8
Q7Z5U6
Q7Z5V6
Q7Z5Y7
Q7Z692
Q7Z695
Q7Z6I5
Q7Z6I8
Q7Z6K3
Q7Z6W1
Q7Z6W7
Q7Z713
Q7Z769
Q7Z7J7
Q7Z7L8
Q86SE5
Q86SG2
Q86SG5
Q86SI9
Q86SX3
Q86T20
Q86T26
Q86T75
Q86T90
Q86TA1
Q86TB3
Q86TE4
Q86TI2
Q86TI4
Q86TM3
[truncated: 1,387 more rows]
