# Supplementary material for: Hidden in plain sight: what remains to be discovered in the eukaryotic proteome?
Source: Open Biol. 2019 Feb 20;9(2):180241. doi: 10.1098/rsob.180241 (PMC6395881; doi:10.1098/rsob.180241)
Supplement: Table S11 [file rsob180241supp12.tsv]

GO:0006464 cellular protein modification process
GO:0006950 response to stress
GO:0034641 cellular nitrogen compound metabolic process
GO:0044281 small molecule metabolic process
GO:0009056 catabolic process
GO:0007049 cell cycle
GO:0009058 biosynthetic process
GO:0022607 cellular component assembly
GO:0042592 homeostatic process
GO:0008283 cell proliferation
GO:0040007 growth
GO:0055114 oxidation-reduction process
GO:0050896 response to stimulus
