# Supplementary material for: Hidden in plain sight: what remains to be discovered in the eukaryotic proteome?
Source: Open Biol. 2019 Feb 20;9(2):180241. doi: 10.1098/rsob.180241 (PMC6395881; doi:10.1098/rsob.180241)
Supplement: Table S12 [file rsob180241supp13.tsv]

UniProtKB	A1A4G5	LNP1		GO:0071782	PMID:25548161	IDA		C			protein	taxon:9606	20190123	PomBase
UniProtKB	A1A4G5	LNP1		GO:1990809	PMID:25548161	IMP		P			protein	taxon:9606	20190123	PomBase
UniProtKB	A1KXE4	FAM168B		GO:0031145	PMID:20716133	ISS	UniprotKB:D4AEP3	P			protein	taxon:9606	20190123	PomBase
UniProtKB	A1L020	MEX3A		GO:0000932	PMID:23408853	IDA		C			protein	taxon:9606	20190123	PomBase
UniProtKB	A1L020	MEX3A		GO:0003730	PMID:23408853	IDA		F			protein	taxon:9606	20190123	PomBase	has_direct_input(UniprotKB:Q99626)
UniProtKB	A1L020	MEX3A		GO:0061158	PMID:23408853	IMP		P			protein	taxon:9606	20190123	PomBase	has_regulation_target(UniprotKB:Q99626)
UniProtKB	A4D263	SPATA48		GO:0007283	PMID:29700843	ISS	UniprotKB:Q5NC83	P			protein	taxon:9606	20190123	PomBase
UniProtKB	A5PLN9	TRAPPC13		GO:0016192	PMID:28536105	IMP		P			protein	taxon:9606	20190123	PomBase
UniProtKB	A5PLN9	TRAPPC13		GO:1990072	PMID:28536105	IPI	UniprotKB:O43617	C			protein	taxon:9606	20190123	PomBase
UniProtKB	A6NEQ2	FAM181B		GO:0005634	PMID:26407640	ISS	UniprotKB:Q80VF6	C			protein	taxon:9606	20190123	PomBase
UniProtKB	A8K855	EFCAB7		GO:0007224	PMID:24582806	ISS	UniprotKB:Q8VDY4	P			protein	taxon:9606	20190123	PomBase
UniProtKB	B2RUZ4	SMIM1		GO:0005886	PMID:26452714	IDA		C			protein	taxon:9606	20190123	PomBase
UniProtKB	B3KU38	IQCJ-SCHIP1		GO:0007016	PMID:27979964	ISS	UniprotKB:A0A088MLT8	P			protein	taxon:9606	20190123	PomBase
UniProtKB	B7ZAP0	RABGAP1L		GO:0047496	PMID:27718357	ISS	UniprotKB:A6H6A9	P			protein	taxon:9606	20190123	PomBase
UniProtKB	BAF60	SMARCD3		GO:0006325	PMID:29374058	IDA		P			protein	taxon:9606	20190123	PomBase
UniProtKB	BAF60	SMARCD3		GO:0140288	PMID:29374058	IDA		C			protein	taxon:9606	20190123	PomBase
UniProtKB	C9JFL3	PHGR1		GO:0005737	PMID:29415677	IDA		C			protein	taxon:9606	20190123	PomBase
UniProtKB	E0CX11	STMP1		GO:0005746	PMID:23073385	ISS	ZFIN:ZDB-GENE-041210-156	C			protein	taxon:9606	20190123	PomBase
UniProtKB	E0CX11	STMP1		GO:0042775	GO_REF:0000036	IC	GO:0005746	P			protein	taxon:9606	20190123	PomBase
UniProtKB	E9PRG8	C11ORF98		GO:0005730	PMID:28589727	IDA		C			protein	taxon:9606	20190123	PomBase
UniProtKB	O43889	LZIP		GO:0035497	PMID:11384994	IDA		F			protein	taxon:9606	20190123	PomBase
UniProtKB	O00461	GOLIM4		GO:0005768	PMID:29381698	IDA		C			protein	taxon:9606	20190123	PomBase
UniProtKB	O00461	GOLIM4		GO:0005794	PMID:15331763	IDA		C			protein	taxon:9606	20190123	PomBase
UniProtKB	O00461	GOLIM4		GO:0005794	PMID:29381698	IDA		C			protein	taxon:9606	20190123	PomBase
UniProtKB	O00461	GOLIM4		GO:0034498	PMID:15331763	IMP		P			protein	taxon:9606	20190123	PomBase
UniProtKB	O00515	LAD1		GO:0015629	PMID:29382783	IDA		C			protein	taxon:9606	20190123	PomBase
UniProtKB	O00515	LAD1		GO:0031532	PMID:29382783	IPI	UniprotKB:O00515	P			protein	taxon:9606	20190123	PomBase
UniProtKB	O00743	PPP6C		GO:0004722	PMID:29539411	IDA		F			protein	taxon:9606	20190123	PomBase	has_direct_input(UniprotKB:Q6ZN16), part_of(GO:0045795)
UniProtKB	O00743	PPP6C		GO:0008287	PMID:29539411	IPI	UniprotKB:Q5H9R7	C			protein	taxon:9606	20190123	PomBase
UniProtKB	O00743	PPP6C		GO:0045795	PMID:29539411	IMP		P			protein	taxon:9606	20190123	PomBase
UniProtKB	O00743	PPP6C		GO:0051390	PMID:29539411	IDA		P			protein	taxon:9606	20190123	PomBase	has_input(Q6ZN16)
UniProtKB	O00743	PPP6R3		GO:0045795	PMID:29539411	IMP		P			protein	taxon:9606	20190123	PomBase
UniProtKB	O00743	PPP6R3		GO:0051390	PMID:29539411	IDA		P			protein	taxon:9606	20190123	PomBase	has_input(UniprotKB:Q6ZN16), part_of(GO:0045795)
UniProtKB	O14647	CHD2		GO:0005634	PMID:24205157	IDA		C			protein	taxon:9606	20190123	PomBase
UniProtKB	O14656	TOR1A		GO:0005635	PMID:19339278	IDA		C			protein	taxon:9606	20190123	PomBase
UniProtKB	O14656	TOR1A		GO:0005783	PMID:19339278	IDA		C			protein	taxon:9606	20190123	PomBase
UniProtKB	O14894	TM4SF5		GO:0007009	GO_REF:0000036	IC	InterPro:IPR008661	P			protein	taxon:9606	20190123	PomBase
UniProtKB	O14974	PPP1R12A		GO:0001725	PMID:16257966	IDA		C			protein	taxon:9606	20190123	PomBase
UniProtKB	O15244	SLC22A2		GO:0005764	PMID:21553234	IDA		C			protein	taxon:9606	20190123	PomBase
UniProtKB	O15244	SLC22A2		GO:0005770	PMID:21553234	IDA		C			protein	taxon:9606	20190123	PomBase
UniProtKB	O15244	SLC22A2		GO:0005886	PMID:21553234	IDA		C			protein	taxon:9606	20190123	PomBase
UniProtKB	O15514	POLR2D		GO:0005665	PMID:15282305	IPI	UniprotKB:P52435	C			protein	taxon:9606	20190123	PomBase
UniProtKB	O15514	POLR2D		GO:0006366	PMID:15282305	IDA		P			protein	taxon:9606	20190123	PomBase
UniProtKB	O15523	DDX3Y		GO:0048515	PMID:28190795	TAS		P			protein	taxon:9606	20190123	PomBase
UniProtKB	O43299	AP5Z1		GO:0042147	PMID:29381698	IMP		P			protein	taxon:9606	20190123	PomBase
UniProtKB	O43617	TRAPPC3		GO:1990072	PMID:28536105	IPI	UniprotKB:A5PLN9	C			protein	taxon:9606	20190123	PomBase
UniProtKB	O43709	BUD23		GO:0030688	PMID:29875412	IDA		C			protein	taxon:9606	20190123	PomBase
UniProtKB	O43709	BUD23		GO:0042274	PMID:29875412	IC	GO:0030688	P			protein	taxon:9606	20190123	PomBase
UniProtKB	O43813	LANCL1		GO:0004364	PMID:25158856	ISS	UniprotKB:O89112	F			protein	taxon:9606	20190123	PomBase
UniProtKB	O43813	LANCL1		GO:0098869	PMID:25158856	ISS	UniprotKB:O89112	P			protein	taxon:9606	20190123	PomBase
UniProtKB	O43819	SCO2		GO:0062011	PMID:29154948	IPI	UniprotKB:Q5RI15	C			protein	taxon:9606	20190123	PomBase
UniProtKB	O60303	KIAA0556		GO:0000226	PMID:26714646	IMP		P			protein	taxon:9606	20190123	PomBase
UniProtKB	O60303	KIAA0556		GO:0000226	PMID:26714646	IPI	UniprotKB:Q9H079	P			protein	taxon:9606	20190123	PomBase
UniProtKB	O60303	KIAA0556		GO:0005930	PMID:26714646	IDA		C			protein	taxon:9606	20190123	PomBase
UniProtKB	O60303	KIAA0556		GO:0097542	PMID:26714646	IDA		C			protein	taxon:9606	20190123	PomBase
UniProtKB	O60303	KIAA0556		GO:0097546	PMID:26714646	IDA		C			protein	taxon:9606	20190123	PomBase
UniProtKB	O75132	ZBED4		GO:0006357	PMID:22693546	ISS	UniprotKB:Q80WQ9	P			protein	taxon:9606	20190123	PomBase
UniProtKB	O75531	BANF1		GO:0005938	PMID:26092935	IDA		C			protein	taxon:9606	20190123	PomBase
UniProtKB	O75531	BANF1		GO:0072686	PMID:26092935	IDA		C			protein	taxon:9606	20190123	PomBase
UniProtKB	O75531	BANF1		GO:1990810	PMID:26092935	IMP		P			protein	taxon:9606	20190123	PomBase
UniProtKB	O75638	CTAG2		GO:0002949	GO_REF:0000024	ISO	SGD:S000028512	P			protein	taxon:9606	20190123	PomBase
UniProtKB	O75880	SCO1		GO:0062011	PMID:29154948	IPI	UniprotKB:Q5RI15	C			protein	taxon:9606	20190123	PomBase
UniProtKB	O75964	ATP5MG		GO:0005753	PMID:29440398	IMP		C			protein	taxon:9606	20190123	PomBase
UniProtKB	O75964	ATP5MG		GO:0042776	PMID:29440398	IC	GO:0005753	P			protein	taxon:9606	20190123	PomBase
UniProtKB	O94818	NOL4		GO:0006357	PMID:25366156	ISS	UniprotKB:P60954	P			protein	taxon:9606	20190123	PomBase
UniProtKB	O95136	S1PR2		GO:0097003	PMID:29453251	IPI	UniprotKB:Q7Z5A7	F			protein	taxon:9606	20190123	PomBase
UniProtKB	O95292	VAPB		GO:0062095	PMID:28463579	IGI	UniprotKB:Q8NC06	P			protein	taxon:9606	20190123	PomBase
UniProtKB	O95478	NSA2		GO:0005730	PMID:19932687	IDA		C			protein	taxon:9606	20190123	PomBase
UniProtKB	O95478	NSA2		GO:0030687	PMID:18658244	ISS	UniprotKB:P40078	C			protein	taxon:9606	20190123	PomBase
UniProtKB	O95478	NSA2		GO:0042273	PMID:18658244	ISS	UniprotKB:P40078	P			protein	taxon:9606	20190123	PomBase
UniProtKB	O95600	KLF8		GO:0000981	PMID:24096480	IMP		F			protein	taxon:9606	20190123	PomBase	has_direct_input(UniprotKB:Q96J88)
UniProtKB	O95600	KLF8		GO:0045944	PMID:24096480	IMP		P			protein	taxon:9606	20190123	PomBase
UniProtKB	O95714	HERC2		GO:0005814	PMID:22261722	IDA		C			protein	taxon:9606	20190123	PomBase
UniProtKB	O95714	HERC2		GO:0043161	PMID:22261722	IDA		P			protein	taxon:9606	20190123	PomBase	has_input(UniprotKB:Q96JN8)
UniProtKB	O95714	HERC2		GO:0043161	PMID:22261722	IMP		P			protein	taxon:9606	20190123	PomBase	has_input(UniprotKB:O43303)
UniProtKB	O95786	DDX58		GO:0005737	PMID:21233210	IDA		C			protein	taxon:9606	20190123	PomBase
UniProtKB	O96019	ACTL6A		GO:0006325	PMID:29374058	IDA		P			protein	taxon:9606	20190123	PomBase
UniProtKB	O96019	ACTL6A		GO:0140288	PMID:29374058	IDA		C			protein	taxon:9606	20190123	PomBase
UniProtKB	P00533	EGFR		GO:0055037	PMID:29030480	IDA		C			protein	taxon:9606	20190123	PomBase
UniProtKB	P02545	LMNA		GO:0005938	PMID:26092935	IDA		C			protein	taxon:9606	20190123	PomBase
UniProtKB	P02545	LMNA		GO:0072686	PMID:26092935	IDA		C			protein	taxon:9606	20190123	PomBase
UniProtKB	P02545	LMNA		GO:1990810	PMID:26092935	IMP		C			protein	taxon:9606	20190123	PomBase
UniProtKB	P02724	GYPA		GO:0007162	PMID:21175664	TAS		P			protein	taxon:9606	20190123	PomBase
UniProtKB	P02730	SLC4A1		GO:0016323	PMID:26049106	IDA		C			protein	taxon:9606	20190123	PomBase
UniProtKB	P04278	SHBG		GO:0009914	PMID:21613632	TAS		P			protein	taxon:9606	20190123	PomBase
UniProtKB	P04278	SHBG		GO:0009966	PMID:21613632	TAS		P			protein	taxon:9606	20190123	PomBase
UniProtKB	P04921	GYPC		GO:0007162	PMID:21175664	TAS		P			protein	taxon:9606	20190123	PomBase
UniProtKB	P05161	ISG15		GO:0006622	PMID:29288164	IPI	UniprotKB:O95786	P			protein	taxon:9606	20190123	PomBase	has_input(UniprotKB:O95786)
UniProtKB	P05161	ISG15		GO:0060339	PMID:29288164	IPI	UniprotKB:O95786	P			protein	taxon:9606	20190123	PomBase
UniProtKB	P06028	GYPB		GO:0007162	PMID:21175664	TAS		P			protein	taxon:9606	20190123	PomBase
UniProtKB	P07199	CENPB		GO:1990153	PMID:25942623	IMP		P			protein	taxon:9606	20190123	PomBase	has_input(UniprotKB:Q03188)
UniProtKB	P08865	RPSA		GO:0030688	PMID:29875412	IDA		C			protein	taxon:9606	20190123	PomBase
UniProtKB	P08865	RPSA		GO:0042274	PMID:29875412	IC	GO:0030688	P			protein	taxon:9606	20190123	PomBase
UniProtKB	P0C7P0	CISD3		GO:0097428	PMID:29259115	IDA		P			protein	taxon:9606	20190123	PomBase
UniProtKB	P0C870	JMJD7		GO:0005634	PMID:29915238	IDA		C			protein	taxon:9606	20190123	PomBase
UniProtKB	P0C870	JMJD7		GO:0005737	PMID:29915238	IDA		C			protein	taxon:9606	20190123	PomBase
UniProtKB	P0C870	JMJD7		GO:0016570	PMID:29459673	IDA		P			protein	taxon:9606	20190123	PomBase
UniProtKB	P0C870	JMJD7		GO:0017185	PMID:29915238	IMP		P			protein	taxon:9606	20190123	PomBase
UniProtKB	P0C870	JMJD7		GO:0106155	PMID:29915238	IMP		F			protein	taxon:9606	20190123	PomBase	has_direct_input(UniprotKB:P55039)
UniProtKB	P0C870	JMJD7		GO:0106155	PMID:29915238	IMP		F			protein	taxon:9606	20190123	PomBase	has_direct_input(UniprotKB:Q9Y295)
UniProtKB	P0C870	JMJD7		GO:1905216	PMID:29915238	IMP		P			protein	taxon:9606	20190123	PomBase	has_regulation_target(UniprotKB:P55039)
UniProtKB	P0CF75	EBLN1		GO:0005737	PMID:27739501	IDA		C			protein	taxon:9606	20190123	PomBase
UniProtKB	P0CF75	EBLN1		GO:0031122	PMID:27739501	IMP		P			protein	taxon:9606	20190123	PomBase
UniProtKB	P0CF75	EBLN1		GO:0090435	PMID:27739501	IMP		P			protein	taxon:9606	20190123	PomBase	has_input(UniprotKB:P12270)
UniProtKB	P0DI81	TRAPPC2		GO:0005730	PMID:20108251	IDA		C			protein	taxon:9606	20190123	PomBase
UniProtKB	P0DP91	CSB-PGBD3		GO:0006281	PMID:26218421	IMP		P			protein	taxon:9606	20190123	PomBase
UniProtKB	P0DPB3	SCHIP1		GO:0035332	PMID:27246165	ISS	UniprotKB:A8DYY6	P			protein	taxon:9606	20190123	PomBase
UniProtKB	P11142	HSPA8		GO:0032956	PMID:28234934	IPI	UniprotKB:Q7Z7B0	P			protein	taxon:9606	20190123	PomBase
UniProtKB	P11388	TOP2A		GO:0005634	PMID:27754753	IDA		C			protein	taxon:9606	20190123	PomBase
UniProtKB	P13984	GTF2F2		GO:0006366	PMID:15282305	IDA		P			protein	taxon:9606	20190123	PomBase
UniProtKB	P13984	GTF2F2		GO:0016591	PMID:15282305	IPI	UniprotKB:P52435	C			protein	taxon:9606	20190123	PomBase
UniProtKB	P15421	GYPE		GO:0007162	PMID:21175664	TAS		P			protein	taxon:9606	20190123	PomBase
UniProtKB	P15692	VEGFA		GO:0002092	PMID:26826188	IDA		P			protein	taxon:9606	20190123	PomBase	has_regulation_target(UniprotKB:P35968)
UniProtKB	P15880	RPS2		GO:0030688	PMID:29875412	IDA		C			protein	taxon:9606	20190123	PomBase
UniProtKB	P15880	RPS2		GO:0042274	PMID:29875412	IC	GO:0030688	P			protein	taxon:9606	20190123	PomBase
UniProtKB	P16220	CREB1		GO:0000122	PMID:29563811	IMP		P			protein	taxon:9606	20190123	PomBase	has_regulation_target(UniprotKB:Q8N699)
UniProtKB	P16562	CRISP2		GO:0019953	PMID:27517483	TAS		P			protein	taxon:9606	20190123	PomBase
UniProtKB	P16615	ATP2A2		GO:0005783	PMID:18006473	IDA		C			protein	taxon:9606	20190123	PomBase
UniProtKB	P19338	NCL		GO:0030688	PMID:21097556	IDA		C			protein	taxon:9606	20190123	PomBase
UniProtKB	P19387	POLR2C		GO:0005665	PMID:15282305	IPI	UniprotKB:P52435	C			protein	taxon:9606	20190123	PomBase
UniProtKB	P19387	POLR2C		GO:0006366	PMID:15282305	IDA		P			protein	taxon:9606	20190123	PomBase
UniProtKB	P19388	POLR2E		GO:0005665	PMID:15282305	IPI	UniprotKB:P52435	C			protein	taxon:9606	20190123	PomBase
UniProtKB	P19388	POLR2E		GO:0006366	PMID:15282305	IDA		P			protein	taxon:9606	20190123	PomBase
UniProtKB	P20023	CR2		GO:0019722	PMID:30107486	IMP		P			protein	taxon:9606	20190123	PomBase
UniProtKB	P20290	BTF3		GO:0005854	PMID:20214399	IDA		C			protein	taxon:9606	20190123	PomBase
UniProtKB	P22314	UBA1		GO:0004839	PMID:25207809	IDA		F			protein	taxon:9606	20190123	PomBase
UniProtKB	P23258	TUBG		GO:0000930	PMID:20861304	IDA		C			protein	taxon:9606	20190123	PomBase
UniProtKB	P23258	TUBG		GO:0090222	PMID:20861304	IPI	UniprotKB:Q6NZ67	P			protein	taxon:9606	20190123	PomBase
UniProtKB	P23396	RPS3		GO:0030688	PMID:29875412	IDA		C			protein	taxon:9606	20190123	PomBase
UniProtKB	P23396	RPS3		GO:0042274	PMID:29875412	IC	GO:0030688	P			protein	taxon:9606	20190123	PomBase
UniProtKB	P24928	RPB1		GO:0005665	PMID:15282305	IPI	UniprotKB:P52435	C			protein	taxon:9606	20190123	PomBase
UniProtKB	P24928	RPB1		GO:0006366	PMID:15282305	IDA		P			protein	taxon:9606	20190123	PomBase
UniProtKB	P25398	RPS12		GO:0030688	PMID:29875412	IDA		C			protein	taxon:9606	20190123	PomBase
UniProtKB	P25398	RPS12		GO:0042274	PMID:29875412	IC	GO:0030688	P			protein	taxon:9606	20190123	PomBase
UniProtKB	P25490	YY1		GO:0000122	PMID:28485541	IMP		P			protein	taxon:9606	20190123	PomBase	has_regulation_target(UniprotKB:Q8N699)
UniProtKB	P26599	PTBP1		GO:0000380	PMID:22153504	TAS		P			protein	taxon:9606	20190123	PomBase
UniProtKB	P28290	SSFA2		GO:0005783	PMID:21501587	IDA		C			protein	taxon:9606	20190123	PomBase
UniProtKB	P28290	SSFA2		GO:0070972	PMID:21501587	IMP		P			protein	taxon:9606	20190123	PomBase	has_input(UniprotKB:Q14573)
UniProtKB	P28482	MAPK1		GO:0004674	PMID:19684019	IDA		F			protein	taxon:9606	20190123	PomBase	has_direct_input(UniprotKB:Q86UC2)
UniProtKB	P30876	POLR2B		GO:0005665	PMID:15282305	IPI	UniprotKB:P52435	C			protein	taxon:9606	20190123	PomBase
UniProtKB	P30876	POLR2B		GO:0006366	PMID:15282305	IDA		P			protein	taxon:9606	20190123	PomBase
UniProtKB	P31639	SGLT2		GO:0005412	PMID:27288013	IDA		F			protein	taxon:9606	20190123	PomBase
UniProtKB	P31639	SGLT2		GO:0098708	PMID:27288013	IDA		P			protein	taxon:9606	20190123	PomBase
UniProtKB	P31947	SFN		GO:2000249	PMID:29382783	IPI	UniprotKB:O00515	P			protein	taxon:9606	20190123	PomBase
UniProtKB	P31948	STIP1		GO:0061077	PMID:9857057	IMP		P			protein	taxon:9606	20190123	PomBase
UniProtKB	P33763	S100A5		GO:0007165	PMID:27297108	IC	GO:0050786	P			protein	taxon:9606	20190123	PomBase
UniProtKB	P33763	S100A5		GO:0050786	PMID:27297108	IDA		F			protein	taxon:9606	20190123	PomBase
UniProtKB	P33764	S100A3		GO:0008270	PMID:21377473	IDA		F			protein	taxon:9606	20190123	PomBase
UniProtKB	P35269	GTF2F1		GO:0006366	PMID:15282305	IDA		P			protein	taxon:9606	20190123	PomBase
UniProtKB	P35269	GTF2F1		GO:0016591	PMID:15282305	IPI	UniprotKB:P52435	C			protein	taxon:9606	20190123	PomBase
UniProtKB	P35544	FUBI		GO:0042254	GO_REF:0000024	ISS	SGD:S000001410	P			protein	taxon:9606	20190123	PomBase
UniProtKB	P35637	FUS		GO:0003727	PMID:21256132	IDA		F			protein	taxon:9606	20190123	PomBase
UniProtKB	P35968	KDR		GO:0005769	PMID:26826188	IDA		C			protein	taxon:9606	20190123	PomBase
UniProtKB	P35968	KDR		GO:0005794	PMID:26826188	IDA		C			protein	taxon:9606	20190123	PomBase
UniProtKB	P35968	KDR		GO:0038084	PMID:26826188	IDA		P			protein	taxon:9606	20190123	PomBase
UniProtKB	P36873	PPP1CC		GO:0005634	PMID:23789093	IDA		C			protein	taxon:9606	20190123	PomBase
UniProtKB	P36873	PPP1CC		GO:0005815	PMID:23789093	IDA		C			protein	taxon:9606	20190123	PomBase
UniProtKB	P36873	PPP1CC		GO:0036126	PMID:23789093	IDA		C			protein	taxon:9606	20190123	PomBase
UniProtKB	P36954	POLR2I		GO:0005665	PMID:15282305	IPI	UniprotKB:P52435	C			protein	taxon:9606	20190123	PomBase
UniProtKB	P36954	POLR2I		GO:0006366	PMID:15282305	IDA		P			protein	taxon:9606	20190123	PomBase
UniProtKB	P36955	PEDF		GO:0005576	PMID:25535841	IDA		C			protein	taxon:9606	20190123	PomBase
UniProtKB	P36955	PEDF		GO:0007165	PMID:25535841	IC	GO:0048018	P			protein	taxon:9606	20190123	PomBase
UniProtKB	P36955	PEDF		GO:0048018	PMID:25535841	IPI	UniprotKB:Q6UX71	F			protein	taxon:9606	20190123	PomBase
UniProtKB	P36955	PEDF		GO:0048018	PMID:25535841	IPI	UniprotKB:Q8IUK5	F			protein	taxon:9606	20190123	PomBase
UniProtKB	P38432	COIL		GO:0015030	PMID:11102515	IDA		C			protein	taxon:9606	20190123	PomBase
UniProtKB	P38432	COIL		GO:0030576	PMID:11102515	IDA		P			protein	taxon:9606	20190123	PomBase
UniProtKB	P39019	RPS19		GO:0030688	PMID:29875412	IDA		C			protein	taxon:9606	20190123	PomBase
UniProtKB	P39019	RPS19		GO:0042274	PMID:29875412	IC	GO:0030688	P			protein	taxon:9606	20190123	PomBase
UniProtKB	P40763	STAT3		GO:0005634	PMID:25671570	IDA		C			protein	taxon:9606	20190123	PomBase
UniProtKB	P40763	STAT3		GO:0005737	PMID:25671570	IDA		C			protein	taxon:9606	20190123	PomBase
UniProtKB	P42167	TMPO		GO:0005938	PMID:26092935	IDA		C			protein	taxon:9606	20190123	PomBase
UniProtKB	P42167	TMPO		GO:0072686	PMID:26092935	IDA		C			protein	taxon:9606	20190123	PomBase
UniProtKB	P42167	TMPO		GO:1990810	PMID:26092935	IMP		P			protein	taxon:9606	20190123	PomBase
UniProtKB	P42285	MTREX		GO:0071035	PMID:27434818	IMP		P			protein	taxon:9606	20190123	PomBase
UniProtKB	P43364	MAGEA11		GO:0062025	PMID:27720894	IMP		P			protein	taxon:9606	20190123	PomBase
UniProtKB	P45974	USP5		GO:0004843	PMID:25207809	IDA		F			protein	taxon:9606	20190123	PomBase
UniProtKB	P46091	GPR1		GO:0005737	PMID:29799787	IDA		C			protein	taxon:9606	20190123	PomBase
UniProtKB	P46091	GPR1		GO:0005886	PMID:29799787	IDA		C			protein	taxon:9606	20190123	PomBase
UniProtKB	P46091	GPR1		GO:0019221	PMID:29799787	IC	GO:0019955	P			protein	taxon:9606	20190123	PomBase
UniProtKB	P46091	GPR1		GO:0019955	PMID:29799787	IPI	UniprotKB:Q7Z5A9	F			protein	taxon:9606	20190123	PomBase
UniProtKB	P46091	GPR1		GO:0022008	PMID:29799787	EXP		P			protein	taxon:9606	20190123	PomBase
UniProtKB	P46783	RPS10		GO:0030688	PMID:29875412	IDA		C			protein	taxon:9606	20190123	PomBase
UniProtKB	P46783	RPS10		GO:0042274	PMID:29875412	IC	GO:0030688	P			protein	taxon:9606	20190123	PomBase
UniProtKB	P46934	NEDD4		GO:0043161	PMID:24743017	IMP		P			protein	taxon:9606	20190123	PomBase	has_input(UniprotKB:Q96NT3)
UniProtKB	P49069	CAMLG		GO:0097038	PMID:20553626	IDA		C			protein	taxon:9606	20190123	PomBase
UniProtKB	P49069	CAMLG		GO:1901799	PMID:20553626	IMP		P			protein	taxon:9606	20190123	PomBase	has_regulation_target(UniprotKB:Q9H9V4)
UniProtKB	P50851	LRBA		GO:0061024	PMID:23521701	TAS		P			protein	taxon:9606	20190123	PomBase
UniProtKB	P51153	RAB13		GO:0055037	PMID:29030480	IDA		C			protein	taxon:9606	20190123	PomBase
UniProtKB	P51532	SMARCA4		GO:0006325	PMID:29374058	IDA		P			protein	taxon:9606	20190123	PomBase
UniProtKB	P51532	SMARCA4		GO:0140288	PMID:29374058	IDA		C			protein	taxon:9606	20190123	PomBase
UniProtKB	P51571	SSR4		GO:0006616	PMID:24218363	TAS		P			protein	taxon:9606	20190123	PomBase
UniProtKB	P51955	NEK2		GO:0004674	PMID:24035387	IDA		F			protein	taxon:9606	20190123	PomBase	has_direct_input(UniprotKB:Q96FV0), part_of(GO:1903126)
UniProtKB	P51955	NEK2		GO:1903126	PMID:24035387	IMP		P			protein	taxon:9606	20190123	PomBase
UniProtKB	P52434	POLR2H		GO:0005665	PMID:15282305	IPI	UniprotKB:P52435	C			protein	taxon:9606	20190123	PomBase
UniProtKB	P52434	POLR2H		GO:0006366	PMID:15282305	IDA		P			protein	taxon:9606	20190123	PomBase
UniProtKB	P52435	POLR2J		GO:0005665	PMID:15282305	IPI	UniprotKB:P53803	C			protein	taxon:9606	20190123	PomBase
UniProtKB	P52435	POLR2J		GO:0006366	PMID:15282305	IDA		P			protein	taxon:9606	20190123	PomBase
UniProtKB	P52756	RBM5		GO:0003727	PMID:21256132	IDA		F			protein	taxon:9606	20190123	PomBase
UniProtKB	P53803	POLR2K		GO:0005665	PMID:15282305	IPI	UniprotKB:P52435	C			protein	taxon:9606	20190123	PomBase
UniProtKB	P53803	POLR2K		GO:0006366	PMID:15282305	IDA		P			protein	taxon:9606	20190123	PomBase
UniProtKB	P55039	DRG2		GO:0003723	PMID:29915238	IDA		F			protein	taxon:9606	20190123	PomBase
UniProtKB	P55039	DRG2		GO:0005634	PMID:29915238	IDA		C			protein	taxon:9606	20190123	PomBase
UniProtKB	P55039	DRG2		GO:0005737	PMID:29915238	IDA		C			protein	taxon:9606	20190123	PomBase
UniProtKB	P56134	ATP5MF		GO:0005753	PMID:29440398	IMP		C			protein	taxon:9606	20190123	PomBase
UniProtKB	P56134	ATP5MF		GO:0042776	PMID:29440398	IC	GO:0005753	P			protein	taxon:9606	20190123	PomBase
UniProtKB	P56378	ATP5MPL		GO:0005753	PMID:29440398	IMP		C			protein	taxon:9606	20190123	PomBase
UniProtKB	P56378	ATP5MPL		GO:0042776	PMID:29440398	IC	GO:0005753	P			protein	taxon:9606	20190123	PomBase
UniProtKB	P56385	ATP5ME		GO:0005753	PMID:29440398	IMP		C			protein	taxon:9606	20190123	PomBase
UniProtKB	P56385	ATP5ME		GO:0042776	PMID:29440398	IC	GO:0005753	P			protein	taxon:9606	20190123	PomBase
UniProtKB	P58417	NXPH1		GO:0060077	PMID:25157101	ISS	UniprotKB:Q63372	C			protein	taxon:9606	20190123	PomBase
UniProtKB	P58417	NXPH1		GO:0099536	PMID:25157101	IC	GO:0060077	P			protein	taxon:9606	20190123	PomBase
UniProtKB	P58872	RHBDL3		GO:0005768	PMID:23562403	TAS		C			protein	taxon:9606	20190123	PomBase
UniProtKB	P59826	BPIFB3		GO:0005543	PMID:26962226	IDA		F			protein	taxon:9606	20190123	PomBase
UniProtKB	P59826	BPIFB3		GO:0005783	PMID:26962226	IDA		C			protein	taxon:9606	20190123	PomBase
UniProtKB	P59827	BPIFB4		GO:0005634	PMID:26962226	IDA		C			protein	taxon:9606	20190123	PomBase
UniProtKB	P60866	RPS20		GO:0030688	PMID:29875412	IDA		C			protein	taxon:9606	20190123	PomBase
UniProtKB	P60866	RPS20		GO:0042274	PMID:29875412	IC	GO:0030688	P			protein	taxon:9606	20190123	PomBase
UniProtKB	P61218	POLR2F		GO:0005665	PMID:15282305	IPI	UniprotKB:P52435	C			protein	taxon:9606	20190123	PomBase
UniProtKB	P61218	POLR2F		GO:0006366	PMID:15282305	IDA		P			protein	taxon:9606	20190123	PomBase
UniProtKB	P61289	PSME3		GO:0005634	PMID:29934401	IDA		C			protein	taxon:9606	20190123	PomBase
UniProtKB	P62273	RPS29		GO:0030688	PMID:29875412	IDA		C			protein	taxon:9606	20190123	PomBase
UniProtKB	P62273	RPS29		GO:0042274	PMID:29875412	IC	GO:0030688	P			protein	taxon:9606	20190123	PomBase
UniProtKB	P62487	POLR2G		GO:0005665	PMID:15282305	IPI	UniprotKB:P52435	C			protein	taxon:9606	20190123	PomBase
UniProtKB	P62487	POLR2G		GO:0006366	PMID:15282305	IDA		P			protein	taxon:9606	20190123	PomBase
UniProtKB	P62837	UBE2D2		GO:0035519	PMID:27880896	IMP		P			protein	taxon:9606	20190123	PomBase
UniProtKB	P62837	UBE2D2		GO:0061631	PMID:27880896	IPI	UniprotKB:Q96A37	F			protein	taxon:9606	20190123	PomBase
UniProtKB	P62837	UBE2D2		GO:0098792	PMID:27880896	IDA		P			protein	taxon:9606	20190123	PomBase
UniProtKB	P62837	UBE2D2		GO:1990390	PMID:27880896	IMP		P			protein	taxon:9606	20190123	PomBase
UniProtKB	P62875	POLR2L		GO:0005665	PMID:15282305	IPI	UniprotKB:P52435	C			protein	taxon:9606	20190123	PomBase
UniProtKB	P62875	POLR2L		GO:0006366	PMID:15282305	IDA		P			protein	taxon:9606	20190123	PomBase
UniProtKB	P62979	RPS27A		GO:0030688	PMID:29875412	IDA		C			protein	taxon:9606	20190123	PomBase
UniProtKB	P62979	RPS27A		GO:0042274	PMID:29875412	IC	GO:0030688	P			protein	taxon:9606	20190123	PomBase
UniProtKB	P63220	RPS21		GO:0030688	PMID:29875412	IDA		C			protein	taxon:9606	20190123	PomBase
UniProtKB	P63220	RPS21		GO:0042274	PMID:29875412	IC	GO:0030688	P			protein	taxon:9606	20190123	PomBase
UniProtKB	P63244	RACK1		GO:0030688	PMID:29875412	IDA		C			protein	taxon:9606	20190123	PomBase
UniProtKB	P63244	RACK1		GO:0042274	PMID:29875412	IC	GO:0030688	P			protein	taxon:9606	20190123	PomBase
UniProtKB	P69849	NOMO3		GO:1900107	PMID:20538592	NAS		P			protein	taxon:9606	20190123	PomBase
UniProtKB	P78524	ST5		GO:0016192	PMID:29030480	IMP		P			protein	taxon:9606	20190123	PomBase
UniProtKB	P78524	ST5		GO:0017112	PMID:29030480	TAS		F			protein	taxon:9606	20190123	PomBase	has_direct_input(UniprotKB:P51153)
UniProtKB	P78524	ST5		GO:0030864	PMID:29030480	IDA		C			protein	taxon:9606	20190123	PomBase
UniProtKB	P78524	ST5		GO:0055037	PMID:29030480	IDA		C			protein	taxon:9606	20190123	PomBase
UniProtKB	P98175	RBM10		GO:0003727	PMID:21256132	IDA		F			protein	taxon:9606	20190123	PomBase
UniProtKB	Q00403	GTF2B		GO:0006366	PMID:15282305	IDA		P			protein	taxon:9606	20190123	PomBase
UniProtKB	Q00403	GTF2B		GO:0016591	PMID:15282305	IPI	UniprotKB:P52435	C			protein	taxon:9606	20190123	PomBase
UniProtKB	Q00987	MDM2		GO:0043161	PMID:23572512	IDA		P			protein	taxon:9606	20190123	PomBase	has_input(UniprotKB:P04637)
UniProtKB	Q00987	MDM2		GO:0061630	PMID:23572512	IDA		F			protein	taxon:9606	20190123	PomBase	has_direct_input(UniprotKB:P04637)
UniProtKB	Q01484	ANK2		GO:0047496	PMID:27718357	ISS	UniprotKB:Q8C8R3	P			protein	taxon:9606	20190123	PomBase
UniProtKB	Q01780	EXOSC10		GO:0071035	PMID:27434818	IMP		P			protein	taxon:9606	20190123	PomBase
UniProtKB	Q01844	EWSR1		GO:0003727	PMID:21256132	IDA		F			protein	taxon:9606	20190123	PomBase
UniProtKB	Q03135	CAV1		GO:0005770	PMID:26797118	IDA		C			protein	taxon:9606	20190123	PomBase
UniProtKB	Q08881	ITK		GO:0004715	PMID:22829599	IDA		F			protein	taxon:9606	20190123	PomBase	has_direct_input(UniprotKB:Q9H4E7)
UniProtKB	Q0P5N6	ARL16		GO:0005737	PMID:21233210	IDA		C			protein	taxon:9606	20190123	PomBase
UniProtKB	Q0P5N6	ARL16		GO:0039536	PMID:21233210	IMP		P			protein	taxon:9606	20190123	PomBase	happens_during(GO:0098586)
UniProtKB	Q0VFZ6	CCDC173		GO:0005929	PMID:28282151	IDA		C			protein	taxon:9606	20190123	PomBase
UniProtKB	Q13113	PDZK1IP1		GO:0005794	PMID:28153862	TAS		C			protein	taxon:9606	20190123	PomBase
UniProtKB	Q13113	PDZK1IP1		GO:0005886	PMID:28153862	TAS		C			protein	taxon:9606	20190123	PomBase
UniProtKB	Q13113	PDZK1IP1		GO:0098708	PMID:27288013	IDA		P			protein	taxon:9606	20190123	PomBase
UniProtKB	Q13368	MPP3		GO:0007165	GO_REF:0000036	IC	InterPro:IPR001478	P			protein	taxon:9606	20190123	PomBase
UniProtKB	Q13368	MPP3		GO:0035556	PMID:25268382	IPI	UniprotKB:Q9BY67	P			protein	taxon:9606	20190123	PomBase
UniProtKB	Q13368	MPP3		GO:0060087	PMID:16257966	IPI	UniprotKB:O14974	P			protein	taxon:9606	20190123	PomBase
UniProtKB	Q13425	SNTB2		GO:0032255	PMID:20886068	ISS	UniprotKB:D3ZMX6	P			protein	taxon:9606	20190123	PomBase
UniProtKB	Q13501	SQSTM1		GO:0098792	PMID:27880896	IDA		P			protein	taxon:9606	20190123	PomBase
UniProtKB	Q13507	TRPC3		GO:0005886	PMID:17850865	IDA		C			protein	taxon:9606	20190123	PomBase
UniProtKB	Q13586	STIM1		GO:0005783	PMID:29469807	IDA		C			protein	taxon:9606	20190123	PomBase
UniProtKB	Q13586	STIM1		GO:0140268	PMID:29469807	IDA		C			protein	taxon:9606	20190123	PomBase
UniProtKB	Q13627	DYRK1A		GO:0005634	PMID:15694837	IDA		C			protein	taxon:9606	20190123	PomBase
UniProtKB	Q13627	DYRK1A		GO:0005737	PMID:15694837	IDA		C			protein	taxon:9606	20190123	PomBase
UniProtKB	Q13765	NACA		GO:0005854	PMID:20214399	IDA		C			protein	taxon:9606	20190123	PomBase
UniProtKB	Q13895	BYSL		GO:0005730	PMID:21097556	IDA		C			protein	taxon:9606	20190123	PomBase
UniProtKB	Q13895	BYSL		GO:0030688	PMID:21097556	IDA		C			protein	taxon:9606	20190123	PomBase
UniProtKB	Q13948	CUX1		GO:0006357	PMID:22306263	TAS		P			protein	taxon:9606	20190123	PomBase
UniProtKB	Q14258	TRIM25		GO:0061630	PMID:30193849	IPI	UniprotKB:O95786	F			protein	taxon:9606	20190123	PomBase	has_direct_input(UniprotKB:O95786)
UniProtKB	Q14258	TRIM25		GO:0061630	PMID:30193849	IPI	UniprotKB:Q9BYX4	F			protein	taxon:9606	20190123	PomBase	has_direct_input(UniprotKB:Q9BYX4)
UniProtKB	Q14258	TRIM25		GO:0070534	PMID:30193849	IPI	UniprotKB:O95786	P			protein	taxon:9606	20190123	PomBase
UniProtKB	Q14331	FRG1		GO:0000398	PMID:17103222	IMP		P			protein	taxon:9606	20190123	PomBase
UniProtKB	Q14331	FRG1		GO:0000398	PMID:17103222	IPI	UniprotKB:Q16637	P			protein	taxon:9606	20190123	PomBase
UniProtKB	Q14657	LAGE3		GO:0000408	PMID:27903914	IPI	UniprotKB:Q9NPF4	C			protein	taxon:9606	20190123	PomBase
UniProtKB	Q14657	LAGE3		GO:0002949	PMID:27903914	IDA		P			protein	taxon:9606	20190123	PomBase
UniProtKB	Q14667	KIAA0100		GO:0005737	PMID:29867023	IDA		C			protein	taxon:9606	20190123	PomBase
UniProtKB	Q14667	KIAA0100		GO:0015630	PMID:29867023	IDA		C			protein	taxon:9606	20190123	PomBase
UniProtKB	Q15011	HERPUD1		GO:0000836	PMID:28827405	IDA		C			protein	taxon:9606	20190123	PomBase
UniProtKB	Q15012	LAPTM4A		GO:0005764	PMID:21553234	IDA		C			protein	taxon:9606	20190123	PomBase
UniProtKB	Q15012	LAPTM4A		GO:0005770	PMID:21553234	IDA		C			protein	taxon:9606	20190123	PomBase
UniProtKB	Q15012	LAPTM4A		GO:0015695	PMID:21553234	IMP		P			protein	taxon:9606	20190123	PomBase	has_input(UniprotKB:O15244)
UniProtKB	Q15139	PRKD1		GO:0004674	PMID:29030480	IMP		F			protein	taxon:9606	20190123	PomBase	has_direct_input(UniprotKB:P78524), part_of(GO:0001920)
UniProtKB	Q15139	PRKD1		GO:0016192	PMID:29030480	IMP		P			protein	taxon:9606	20190123	PomBase
UniProtKB	Q15155	NOMO1		GO:1900107	PMID:20538592	NAS		P			protein	taxon:9606	20190123	PomBase
UniProtKB	Q15532	SS18		GO:0006325	PMID:29374058	IDA		P			protein	taxon:9606	20190123	PomBase
UniProtKB	Q15532	SS18		GO:0140288	PMID:29374058	IDA		C			protein	taxon:9606	20190123	PomBase
UniProtKB	Q15717	ELAVL1		GO:0003730	PMID:23085760	IDA		F			protein	taxon:9606	20190123	PomBase	has_direct_input(UniprotKB:P07996)
UniProtKB	Q15746	MYLK		GO:0001725	PMID:16257966	IDA		C			protein	taxon:9606	20190123	PomBase
UniProtKB	Q15811	ITSN1		GO:0055037	PMID:29030480	IDA		C			protein	taxon:9606	20190123	PomBase
UniProtKB	Q16655	MLANA		GO:0005768	PMID:19717472	IDA		C			protein	taxon:9606	20190123	PomBase
UniProtKB	Q16655	MLANA		GO:0005794	PMID:19717472	IDA		C			protein	taxon:9606	20190123	PomBase
UniProtKB	Q16655	MLANA		GO:0016192	PMID:19717472	IMP		P			protein	taxon:9606	20190123	PomBase
UniProtKB	Q2M296	MTHFSD		GO:0010494	PMID:26525917	IDA		C			protein	taxon:9606	20190123	PomBase
UniProtKB	Q2VPA4	CR1L		GO:0006955	PMID:14687939	TAS		P			protein	taxon:9606	20190123	PomBase
UniProtKB	Q3B7I2	CNPY1		GO:0023052	PMID:21628557	ISS	UniprotKB:Q2L6L1	P			protein	taxon:9606	20190123	PomBase
UniProtKB	Q3KR37	GRAMD1B		GO:0120010	PMID:29467216	IDA		P			protein	taxon:9606	20190123	PomBase
UniProtKB	Q3KR37	GRAMD1B		GO:0120011	PMID:29467216	IDA		P			protein	taxon:9606	20190123	PomBase
UniProtKB	Q3KR37	GRAMD1B		GO:0120015	PMID:29467216	IDA		F			protein	taxon:9606	20190123	PomBase
UniProtKB	Q3KR37	GRAMD1B		GO:0120018	PMID:29467216	IDA		F			protein	taxon:9606	20190123	PomBase
UniProtKB	Q3SXM5	HSDL1		GO:0005739	PMID:19026618	IDA		C			protein	taxon:9606	20190123	PomBase
UniProtKB	Q3YEC7	RABL6		GO:0043161	PMID:23572512	IDA		P			protein	taxon:9606	20190123	PomBase	has_input(UniprotKB:P04637)
UniProtKB	Q494U1	PLEKHN1		GO:0005739	PMID:18191643	IDA		C			protein	taxon:9606	20190123	PomBase
UniProtKB	Q494U1	PLEKHN1		GO:0005739	PMID:29180010	IDA		C			protein	taxon:9606	20190123	PomBase
UniProtKB	Q494U1	PLEKHN1		GO:0005881	PMID:18191643	IDA		C			protein	taxon:9606	20190123	PomBase
UniProtKB	Q4ZHG4	FNDC1		GO:0031683	PMID:26826188	IDA		F			protein	taxon:9606	20190123	PomBase
UniProtKB	Q4ZHG4	FNDC1		GO:0038084	PMID:26826188	IMP		P			protein	taxon:9606	20190123	PomBase
UniProtKB	Q4ZHG4	FNDC1		GO:0061951	PMID:26826188	IMP		P			protein	taxon:9606	20190123	PomBase	has_input(UniprotKB:P35968)
UniProtKB	Q53EP0	FNDC3B		GO:0005737	PMID:25671570	IDA		C			protein	taxon:9606	20190123	PomBase
UniProtKB	Q53EP0	FNDC3B		GO:0005783	PMID:26948083	IDA		C			protein	taxon:9606	20190123	PomBase
UniProtKB	Q53EP0	FNDC3B		GO:0043433	PMID:26948083	IMP		P			protein	taxon:9606	20190123	PomBase	has_regulation_target(UniprotKB:P40763)
UniProtKB	Q53EP0	FNDC3B		GO:1904893	PMID:25671570	IPI	UniprotKB:P40763	P			protein	taxon:9606	20190123	PomBase
UniProtKB	Q53S58	TMEM177		GO:0005743	PMID:29154948	IDA		C			protein	taxon:9606	20190123	PomBase
UniProtKB	Q53S58	TMEM177		GO:0033617	PMID:29154948	IPI	UniprotKB:Q5RI15	P			protein	taxon:9606	20190123	PomBase
UniProtKB	Q53S58	TMEM177		GO:0062011	PMID:29154948	IPI	UniprotKB:Q5RI15	C			protein	taxon:9606	20190123	PomBase
UniProtKB	Q56VL3	OCIAD2		GO:0005739	PMID:24270855	IDA		C			protein	taxon:9606	20190123	PomBase
UniProtKB	Q56VL3	OCIAD2		GO:0005783	PMID:24270855	IDA		C			protein	taxon:9606	20190123	PomBase
UniProtKB	Q5GH70	XKR9		GO:0070782	PMID:25231987	ISS	UniprotKB:Q5GH62	P			protein	taxon:9606	20190123	PomBase
UniProtKB	Q5GH76	XKR4		GO:0070782	PMID:25231987	ISS	UniprotKB:Q5GH67	P			protein	taxon:9606	20190123	PomBase
UniProtKB	Q5H9R7	PPP6R3		GO:0008287	PMID:29539411	IPI	UniprotKB:O00743	C			protein	taxon:9606	20190123	PomBase
UniProtKB	Q5HYJ3	FAM76B		GO:0016607	PMID:27018871	IDA		C			protein	taxon:9606	20190123	PomBase
UniProtKB	Q5JPE7	NOMO2		GO:1900107	PMID:20538592	NAS		P			protein	taxon:9606	20190123	PomBase
UniProtKB	Q5JR98	TCTEX1D4		GO:0005634	PMID:23789093	IDA		C			protein	taxon:9606	20190123	PomBase
UniProtKB	Q5JR98	TCTEX1D4		GO:0005739	PMID:23789093	IDA		C			protein	taxon:9606	20190123	PomBase
UniProtKB	Q5JR98	TCTEX1D4		GO:0005815	PMID:23789093	IDA		C			protein	taxon:9606	20190123	PomBase
UniProtKB	Q5JR98	TCTEX1D4		GO:0005930	PMID:23789093	IDA		C			protein	taxon:9606	20190123	PomBase
UniProtKB	Q5JR98	TCTEX1D4		GO:0036126	PMID:23789093	IDA		C			protein	taxon:9606	20190123	PomBase
UniProtKB	Q5JR98	TCTEX1D4		GO:0072698	PMID:23789093	IMP		P			protein	taxon:9606	20190123	PomBase	has_input(UniprotKB:P36873)
UniProtKB	Q5JTH9	RRP12		GO:0005730	PMID:21097556	IDA		C			protein	taxon:9606	20190123	PomBase
UniProtKB	Q5JTH9	RRP12		GO:0030688	PMID:29875412	IDA		C			protein	taxon:9606	20190123	PomBase
UniProtKB	Q5JTH9	RRP12		GO:0042274	PMID:21097556	IC	GO:0030688	P			protein	taxon:9606	20190123	PomBase
UniProtKB	Q5JTH9	RRP12		GO:0042274	PMID:29875412	IC	GO:0030688	P			protein	taxon:9606	20190123	PomBase
UniProtKB	Q5JTJ3	COA6		GO:0062011	PMID:29154948	IPI	UniprotKB:Q5RI15	C			protein	taxon:9606	20190123	PomBase
UniProtKB	Q5MIZ7	PPP4R3B		GO:0008597	PMID:16085932	IPI	UniprotKB:P60510	F			protein	taxon:9606	20190123	PomBase
UniProtKB	Q5MIZ7	PPP4R3B		GO:0009966	PMID:16085932	IC	GO:0008597	P			protein	taxon:9606	20190123	PomBase
UniProtKB	Q5QJ74	TBCEL		GO:0000226	PMID:15728251	IMP		P			protein	taxon:9606	20190123	PomBase
UniProtKB	Q5RHP9	ERICH3		GO:0005929	PMID:28282151	IDA		C			protein	taxon:9606	20190123	PomBase
UniProtKB	Q5RI15	COX20		GO:0062011	PMID:29154948	IPI	UniprotKB:P00403	C			protein	taxon:9606	20190123	PomBase
UniProtKB	Q5RL73	RBM48		GO:0045172	PMID:21364893	ISS	UniprotKB:Q8K2X2	C			protein	taxon:9606	20190123	PomBase
UniProtKB	Q5SRH9	TTC39A		GO:0071218	GO_REF:0000024	ISO	SGD:S000003618	P			protein	taxon:9606	20190123	PomBase
UniProtKB	Q5SRH9	TTC39A		GO:1990748	GO_REF:0000036	IC	GO:0071218	P			protein	taxon:9606	20190123	PomBase
UniProtKB	Q5SV17	TMEM240		GO:0005768	PMID:30184469	IDA		C			protein	taxon:9606	20190123	PomBase
UniProtKB	Q5SW79	CEP170		GO:1902480	PMID:23087211	IMP		P			protein	taxon:9606	20190123	PomBase	has_input(UniprotKB:Q8N4N8)
UniProtKB	Q5SY80	CATSPERE		GO:0019953	GO_REF:0000036	IC	GO:0036128	P			protein	taxon:9606	20190123	PomBase
UniProtKB	Q5SY80	CATSPERE		GO:0048240	PMID:28226241	IC	GO:0036128	P			protein	taxon:9606	20190123	PomBase
UniProtKB	Q5SZD4	GLYATL3		GO:0035336	PMID:27016726	ISS	UniprotKB:E9Q5L8	P			protein	taxon:9606	20190123	PomBase
UniProtKB	Q5T9C2	FAM102A		GO:0030316	PMID:23478294	ISS	UniprotKB:Q78T81	P			protein	taxon:9606	20190123	PomBase
UniProtKB	Q5T9C2	FAM102A		GO:0071847	PMID:23478294	ISS	UniprotKB:Q78T81	P			protein	taxon:9606	20190123	PomBase
UniProtKB	Q5T9G4	ARMC12		GO:0043044	PMID:30026490	IMP		P			protein	taxon:9606	20190123	PomBase
UniProtKB	Q5TFQ8	SIRPB1		GO:2000249	PMID:19893026	ISS	UniprotKB:Q6F5F2	P			protein	taxon:9606	20190123	PomBase
UniProtKB	Q5TGZ0	MINOS1		GO:0042407	GO_REF:0000024	ISO	SGD:S000007547	P			protein	taxon:9606	20190123	PomBase
UniProtKB	Q5TGZ0	MINOS1		GO:0061617	GO_REF:0000024	ISO	SGD:S000007547	C			protein	taxon:9606	20190123	PomBase
UniProtKB	Q5TID7	CCDC181		GO:0005929	PMID:28282151	IDA		C			protein	taxon:9606	20190123	PomBase
UniProtKB	Q5TZA2	CROCC		GO:0010457	PMID:24035387	IMP		P			protein	taxon:9606	20190123	PomBase
UniProtKB	Q5VVY1	METTL11B		GO:0005634	PMID:24090352	IDA		C			protein	taxon:9606	20190123	PomBase
UniProtKB	Q5VVY1	METTL11B		GO:0006480	PMID:24090352	IDA		P			protein	taxon:9606	20190123	PomBase
UniProtKB	Q5VVY1	METTL11B		GO:0071885	PMID:24090352	IDA		F			protein	taxon:9606	20190123	PomBase
UniProtKB	Q5VW32	BROX		GO:0036258	PMID:22484091	IPI	UniprotKB:Q9H444	P			protein	taxon:9606	20190123	PomBase
UniProtKB	Q5VW32	BROX		GO:0036258	PMID:22484091	IPI	UniprotKB:Q9NZZ3	P			protein	taxon:9606	20190123	PomBase
UniProtKB	Q5XUX0	FBXO31		GO:0019005	PMID:30171069	IPI	UniprotKB:P63208	C			protein	taxon:9606	20190123	PomBase
UniProtKB	Q5XUX0	FBXO31		GO:0031146	PMID:30171069	IMP		P			protein	taxon:9606	20190123	PomBase	has_input(UniprotKB:Q6PJ61), happens_during(GO:0006974)
UniProtKB	Q658Y4	FAM91A1		GO:0042147	PMID:29426865	IPI	UniprotKB:Q9BZH6	P			protein	taxon:9606	20190123	PomBase
UniProtKB	Q658Y4	FAM91A1		GO:0048211	PMID:29426865	IPI	UniprotKB:Q9BZH6	P			protein	taxon:9606	20190123	PomBase
UniProtKB	Q68D51	DENND2C		GO:1905279	PMID:20937701	IPI	UniprotKB:Q9NP90	P			protein	taxon:9606	20190123	PomBase
UniProtKB	Q68DH5	LMBRD2		GO:0045744	PMID:28388415	IMP		P			protein	taxon:9606	20190123	PomBase
UniProtKB	Q69YN2	CWF19L1		GO:0045292	GO_REF:0000024	ISO	PomBase:SPAC30D11.09	P			protein	taxon:9606	20190123	PomBase
UniProtKB	Q6AI39	BICRAL		GO:0006325	PMID:29374058	IDA		P			protein	taxon:9606	20190123	PomBase
UniProtKB	Q6AI39	BICRAL		GO:0140288	PMID:29374058	IDA		C			protein	taxon:9606	20190123	PomBase
UniProtKB	Q6DCA0	AMMECR1L		GO:0005634	PMID:29193635	IDA		C			protein	taxon:9606	20190123	PomBase
UniProtKB	Q6EEV4	POLR2M		GO:0006368	PMID:27716820	IDA		P			protein	taxon:9606	20190123	PomBase
UniProtKB	Q6IN85	PPP4R3A		GO:0008597	PMID:16085932	IPI	UniprotKB:P60510	F			protein	taxon:9606	20190123	PomBase
UniProtKB	Q6IN85	PPP4R3A		GO:0009966	PMID:16085932	IC	GO:0008597	P			protein	taxon:9606	20190123	PomBase
UniProtKB	Q6IPM2	IQCE		GO:0007224	PMID:24582806	ISS	UniprotKB:Q6PCQ0	P			protein	taxon:9606	20190123	PomBase
UniProtKB	Q6L9W6	B4GALNT3		GO:0042125	PMID:22722940	IDA		P			protein	taxon:9606	20190123	PomBase
UniProtKB	Q6L9W6	B4GALNT3		GO:0042125	PMID:25003232	IMP		P			protein	taxon:9606	20190123	PomBase
UniProtKB	Q6NSJ2	PHLDB3		GO:0043161	PMID:28008906	IPI	UniprotKB:Q00987	P			protein	taxon:9606	20190123	PomBase	has_input(UniprotKB:P04637)
UniProtKB	Q6NUJ5	PWWP2B		GO:0016581	PMID:30228260	IPI		C			protein	taxon:9606	20190123	PomBase
UniProtKB	Q6NUJ5	PWWP2B		GO:0043970	PMID:30228260	IMP		P			protein	taxon:9606	20190123	PomBase
UniProtKB	Q6NUJ5	PWWP2B		GO:0043974	PMID:30228260	IMP		P			protein	taxon:9606	20190123	PomBase
UniProtKB	Q6NYC8	PPP1R18		GO:0005884	PMID:19622346	IDA		C			protein	taxon:9606	20190123	PomBase
UniProtKB	Q6NYC8	PPP1R18		GO:0051694	PMID:19622346	IDA		P			protein	taxon:9606	20190123	PomBase
UniProtKB	Q6NZ67	MZT2B		GO:0000930	PMID:20861304	IDA		C			protein	taxon:9606	20190123	PomBase
UniProtKB	Q6NZ67	MZT2B		GO:0090222	PMID:20861304	IMP		P			protein	taxon:9606	20190123	PomBase
UniProtKB	Q6P2M8	PNCK		GO:0004672	PMID:21325639	IMP		F			protein	taxon:9606	20190123	PomBase
UniProtKB	Q6P2M8	PNCK		GO:0035556	PMID:21325639	IC	GO:0004672	P			protein	taxon:9606	20190123	PomBase
UniProtKB	Q6P3S6	FBXO42		GO:0019005	PMID:19509332	IPI	UniprotKB:P63208	C			protein	taxon:9606	20190123	PomBase
UniProtKB	Q6P3S6	FBXO42		GO:0031146	PMID:19509332	IMP		P			protein	taxon:9606	20190123	PomBase	has_input(UniprotKB:P04637)
UniProtKB	Q6P582	MZT2A		GO:0000930	PMID:20861304	IDA		C			protein	taxon:9606	20190123	PomBase
UniProtKB	Q6P582	MZT2A		GO:0090222	PMID:20861304	IMP		P			protein	taxon:9606	20190123	PomBase
UniProtKB	Q6P5R6	RPL22L1		GO:0002181	GO_REF:0000024	ISS	UniprotKB:P05749	P			protein	taxon:9606	20190123	PomBase
UniProtKB	Q6P5R6	RPL22L1		GO:0003735	GO_REF:0000024	ISS	UniprotKB:P05749	F			protein	taxon:9606	20190123	PomBase
UniProtKB	Q6P6B7	ANKRD16		GO:0002161	PMID:29769718	ISS	UniprotKB:A2AS55	F			protein	taxon:9606	20190123	PomBase
UniProtKB	Q6P6B7	ANKRD16		GO:0106074	PMID:29769718	ISS	UniprotKB:A2AS55	P			protein	taxon:9606	20190123	PomBase
UniProtKB	Q6P9H5	GIMAP6		GO:0003924	PMID:28381553	IDA		F			protein	taxon:9606	20190123	PomBase
UniProtKB	Q6P9H5	GIMAP6		GO:0005737	PMID:28381553	IDA		C			protein	taxon:9606	20190123	PomBase
UniProtKB	Q6P9H5	GIMAP6		GO:0016887	PMID:28381553	IDA		F			protein	taxon:9606	20190123	PomBase
UniProtKB	Q6PJ61	FBXO46		GO:0019005	PMID:30171069	IPI	UniprotKB:P63208	C			protein	taxon:9606	20190123	PomBase
UniProtKB	Q6PJ61	FBXO46		GO:0031146	PMID:30171069	IMP		P			protein	taxon:9606	20190123	PomBase	has_input(UniprotKB:Q5XUX0)
UniProtKB	Q6QEF8	CORO6		GO:0031594	PMID:24523531	ISS	UniprotKB:Q920J3	C			protein	taxon:9606	20190123	PomBase
UniProtKB	Q6QEF8	CORO6		GO:0043113	PMID:24523531	ISS	UniprotKB:Q920M5	P			protein	taxon:9606	20190123	PomBase
UniProtKB	Q6QEF8	CORO6		GO:0098885	PMID:24523531	ISS	UniprotKB:Q920M5	P			protein	taxon:9606	20190123	PomBase
UniProtKB	Q6UW63	KDELC1		GO:0018242	PMID:30127001	IDA		P			protein	taxon:9606	20190123	PomBase
UniProtKB	Q6UW63	KDELC1		GO:0035251	PMID:30127001	IDA		F			protein	taxon:9606	20190123	PomBase	has_direct_input(UniprotKB:Q9UM47)
UniProtKB	Q6UWQ7	IGFL2		GO:0023052	GO_REF:0000036	IC	GO:0005102	P			protein	taxon:9606	20190123	PomBase
UniProtKB	Q6UX15	LAYN		GO:0048041	PMID:18638481	TAS		P			protein	taxon:9606	20190123	PomBase
UniProtKB	Q6UX71	PLXDC2		GO:0004888	PMID:25535841	IPI	UniprotKB:P36955	F			protein	taxon:9606	20190123	PomBase
UniProtKB	Q6UX71	PLXDC2		GO:0005886	PMID:25535841	IDA		C			protein	taxon:9606	20190123	PomBase
UniProtKB	Q6UX71	PLXDC2		GO:0007165	PMID:25535841	IC	GO:0004888	P			protein	taxon:9606	20190123	PomBase
UniProtKB	Q6UXB1	IGFL3		GO:0023052	GO_REF:0000036	IC	GO:0005102	P			protein	taxon:9606	20190123	PomBase
UniProtKB	Q6UXD5	SEZ6L2		GO:0016192	PMID:26698217	ISS	UniprotKB:SEZ6L2	P			protein	taxon:9606	20190123	PomBase
UniProtKB	Q6UXH1	CRELD2		GO:0030968	PMID:23956175	ISS	UniprotKB:Q9CYA0	P			protein	taxon:9606	20190123	PomBase
UniProtKB	Q6VN20	RANBP10		GO:0070528	PMID:20395553	IDA		P			protein	taxon:9606	20190123	PomBase
UniProtKB	Q6WCQ1	MPRIP		GO:0001725	PMID:16257966	IDA		C			protein	taxon:9606	20190123	PomBase
UniProtKB	Q6WCQ1	MPRIP		GO:1903120	PMID:16257966	IMP		P			protein	taxon:9606	20190123	PomBase	has_input(UniprotKB:O14974)
UniProtKB	Q6YFQ2	COX6B2		GO:0006123	PMID:28593021	TAS		P			protein	taxon:9606	20190123	PomBase
UniProtKB	Q6YFQ2	COX6B2		GO:0045277	PMID:28593021	TAS		C			protein	taxon:9606	20190123	PomBase
UniProtKB	Q6ZMB5	TMEM184A		GO:0097038	PMID:2676996	IDA		C			protein	taxon:9606	20190123	PomBase
UniProtKB	Q6ZN16	MAP3K15		GO:0000161	PMID:29539411	IMP		P			protein	taxon:9606	20190123	PomBase
UniProtKB	Q6ZN16	MAP3K15		GO:0045794	PMID:29539411	IMP		P			protein	taxon:9606	20190123	PomBase
UniProtKB	Q6ZQR2	CFAP77		GO:0005929	PMID:28282151	IDA		C			protein	taxon:9606	20190123	PomBase
UniProtKB	Q6ZS81	WDFY4		GO:0005737	PMID:29331962	IDA		C			protein	taxon:9606	20190123	PomBase
UniProtKB	Q6ZS81	WDFY4		GO:0035556	PMID:29331962	IPI	UniprotKB:Q9BYX4	P			protein	taxon:9606	20190123	PomBase
UniProtKB	Q6ZS81	WDFY4		GO:0045087	PMID:29331962	IPI	UniprotKB:Q9BYX4	P			protein	taxon:9606	20190123	PomBase
UniProtKB	Q6ZTN6	ANKRD13D		GO:0005770	PMID:26797118	IDA		C			protein	taxon:9606	20190123	PomBase
UniProtKB	Q6ZTN6	ANKRD13D		GO:0032509	PMID:26797118	IMP		P			protein	taxon:9606	20190123	PomBase
UniProtKB	Q6ZWJ8	KCP		GO:0030513	PMID:15793581	ISS	UniprotKB:Q3U492	P			protein	taxon:9606	20190123	PomBase
UniProtKB	Q70YC4	ZNF365		GO:0071168	PMID:23966166	IMP		P			protein	taxon:9606	20190123	PomBase
UniProtKB	Q70YC4	ZNF365		GO:0110025	PMID:23966166	IMP		P			protein	taxon:9606	20190123	PomBase
UniProtKB	Q717R9	CYS1		GO:0006357	PMID:24349431	ISS	UniprotKB:Q8R4T1	P			protein	taxon:9606	20190123	PomBase
UniProtKB	Q75VX8	GAREM2		GO:0005737	PMID:24003223	IDA		C			protein	taxon:9606	20190123	PomBase
UniProtKB	Q75VX8	GAREM2		GO:0035556	PMID:24003223	IPI	UniprotKB:Q06124	P			protein	taxon:9606	20190123	PomBase
UniProtKB	Q76KD6	SPATC1		GO:0097224	PMID:20542897	IDA		C			protein	taxon:9606	20190123	PomBase
UniProtKB	Q76KP1	B4GALNT4		GO:0042125	PMID:22722940	IDA		P			protein	taxon:9606	20190123	PomBase
UniProtKB	Q7Z3D4	LYSMD3		GO:0005794	PMID:29496999	IDA		C			protein	taxon:9606	20190123	PomBase
UniProtKB	Q7Z3E5	ARMC9		GO:0036064	PMID:28625504	IDA		C			protein	taxon:9606	20190123	PomBase
UniProtKB	Q7Z417	NUFIP2		GO:0000932	PMID:29352114	IDA		C			protein	taxon:9606	20190123	PomBase
UniProtKB	Q7Z417	NUFIP2		GO:0010494	PMID:29352114	IDA		C			protein	taxon:9606	20190123	PomBase
UniProtKB	Q7Z417	NUFIP2		GO:0061158	PMID:29352114	IPI	UniprotKB:Q5TC82	P			protein	taxon:9606	20190123	PomBase
UniProtKB	Q7Z4H8	KDELC2		GO:0018242	PMID:30127001	IDA		P			protein	taxon:9606	20190123	PomBase
UniProtKB	Q7Z4H8	KDELC2		GO:0035251	PMID:30127001	IDA		F			protein	taxon:9606	20190123	PomBase	has_direct_input(UniprotKB:P46531)
UniProtKB	Q7Z4H9	FAM220A		GO:1904893	PMID:23917203	ISS	UniprotKB:Q3ZN08	P			protein	taxon:9606	20190123	PomBase
UniProtKB	Q7Z4L0	COX8C		GO:0005739	PMID:12909344	IDA		C			protein	taxon:9606	20190123	PomBase
UniProtKB	Q7Z4L0	COX8C		GO:0006123	GO_REF:0000024	ISS	UniprotKB:P10176	P			protein	taxon:9606	20190123	PomBase
UniProtKB	Q7Z4L9	PPP1R42		GO:0036064	PMID:23718219	IDA		C			protein	taxon:9606	20190123	PomBase
UniProtKB	Q7Z4L9	PPP1R42		GO:0046599	PMID:23718219	IMP		P			protein	taxon:9606	20190123	PomBase
UniProtKB	Q7Z5A7	FAM19A5		GO:0005576	PMID:29453251	IDA		C			protein	taxon:9606	20190123	PomBase
UniProtKB	Q7Z5A7	FAM19A5		GO:0097005	PMID:29453251	IPI	UniprotKB:O95136	F			protein	taxon:9606	20190123	PomBase
UniProtKB	Q7Z5A7	FAM19A5		GO:1905114	PMID:29453251	IC	GO:0097005	P			protein	taxon:9606	20190123	PomBase
UniProtKB	Q7Z5A9	FAM19A1		GO:0001664	PMID:29799787	IPI	UniprotKB:P46091	F			protein	taxon:9606	20190123	PomBase
UniProtKB	Q7Z5A9	FAM19A1		GO:0005125	PMID:29799787	IDA		F			protein	taxon:9606	20190123	PomBase
UniProtKB	Q7Z5A9	FAM19A1		GO:0005576	PMID:29799787	IDA		C			protein	taxon:9606	20190123	PomBase
UniProtKB	Q7Z5A9	FAM19A1		GO:0019221	PMID:29799787	IC	GO:0005125	P			protein	taxon:9606	20190123	PomBase
UniProtKB	Q7Z5A9	FAM19A1		GO:0022008	PMID:29799787	EXP		P			protein	taxon:9606	20190123	PomBase
UniProtKB	Q7Z5A9	FAM19A1		GO:1905114	PMID:29799787	IC	GO:0001664	P			protein	taxon:9606	20190123	PomBase
UniProtKB	Q7Z6I5	SPATA12		GO:0005634	PMID:24205157	IDA		C			protein	taxon:9606	20190123	PomBase
UniProtKB	Q7Z7B0	FILIP1		GO:0005737	PMID:23087206	IDA		C			protein	taxon:9606	20190123	PomBase
UniProtKB	Q7Z7B0	FILIP1		GO:0032956	PMID:28234934	IPI	UniprotKB:P35580	P			protein	taxon:9606	20190123	PomBase
UniProtKB	Q7Z7K0	CMC1		GO:0033617	PMID:28082314	IMP		P			protein	taxon:9606	20190123	PomBase
UniProtKB	Q86T13	CLEC14A		GO:0106088	PMID:26939791	IMP		P			protein	taxon:9606	20190123	PomBase
UniProtKB	Q86TD4	SRL		GO:1902082	PMID:18006473	ISS	UniprotKB:Q7TQ48	P			protein	taxon:9606	20190123	PomBase
UniProtKB	Q86TM6	SYVN1		GO:0000838	PMID:28827405	IMP		C			protein	taxon:9606	20190123	PomBase
UniProtKB	Q86TM6	SYVN1		GO:0000839	PMID:28827405	IMP		C			protein	taxon:9606	20190123	PomBase
UniProtKB	Q86U38	NOP9		GO:0006364	GO_REF:0000024	ISO	SGD:S000003547	P			protein	taxon:9606	20190123	PomBase
UniProtKB	Q86V35	CABP7		GO:0000281	PMID:25717182	IMP		P			protein	taxon:9606	20190123	PomBase
UniProtKB	Q86V35	CABP7		GO:0005764	PMID:25717182	IDA		C			protein	taxon:9606	20190123	PomBase
UniProtKB	Q86V35	CABP7		GO:0005794	PMID:25717182	IDA		C			protein	taxon:9606	20190123	PomBase
UniProtKB	Q86V35	CABP7		GO:0032418	PMID:25717182	IMP		P			protein	taxon:9606	20190123	PomBase
UniProtKB	Q86V35	CABP7		GO:0043127	PMID:25717182	IMP		P			protein	taxon:9606	20190123	PomBase
UniProtKB	Q86VH4	LRRTM4		GO:0051965	GO_REF:0000024	ISO	MGI:2389180	P			protein	taxon:9606	20190123	PomBase
UniProtKB	Q86VM9	ZC3H18		GO:0000790	PMID:29298432	IDA		C			protein	taxon:9606	20190123	PomBase
UniProtKB	Q86VM9	ZC3H18		GO:0042393	PMID:29298432	IDA		F			protein	taxon:9606	20190123	PomBase
UniProtKB	Q86VM9	ZC3H18		GO:0050684	PMID:29298432	IMP		P			protein	taxon:9606	20190123	PomBase
UniProtKB	Q86YJ7	ANKRD13B		GO:0005770	PMID:26797118	IDA		C			protein	taxon:9606	20190123	PomBase
UniProtKB	Q86YJ7	ANKRD13B		GO:0032509	PMID:26797118	IMP		P			protein	taxon:9606	20190123	PomBase
UniProtKB	Q86YV6	MYLK4		GO:0004687	PMID:27325775	ISS	UniprotKB:Q5SUV5	F			protein	taxon:9606	20190123	PomBase
UniProtKB	Q86YV6	MYLK4		GO:0006936	PMID:27325775	IC	GO:0004687	P			protein	taxon:9606	20190123	PomBase
UniProtKB	Q8IUK5	PLXDC1		GO:0004888	PMID:25535841	IPI	UniprotKB:P36955	F			protein	taxon:9606	20190123	PomBase
UniProtKB	Q8IUK5	PLXDC1		GO:0005886	PMID:25535841	IDA		C			protein	taxon:9606	20190123	PomBase
UniProtKB	Q8IUK5	PLXDC1		GO:0007165	PMID:25535841	IC	GO:0004888	P			protein	taxon:9606	20190123	PomBase
UniProtKB	Q8IUY3	GRAMD2A		GO:0061817	PMID:29469807	IMP		P			protein	taxon:9606	20190123	PomBase
UniProtKB	Q8IUY3	GRAMD2A		GO:0140268	PMID:29469807	IDA		C			protein	taxon:9606	20190123	PomBase
UniProtKB	Q8IV20	LACC1		GO:0042759	PMID:27478939	ISS	UniprotKB:Q8BZT9	P			protein	taxon:9606	20190123	PomBase
UniProtKB	Q8IV31	TMEM139		GO:0098876	PMID:26049106	IMP		P			protein	taxon:9606	20190123	PomBase	has_input(UniprotKB:P02730)
UniProtKB	Q8IWZ4	TRIM48		GO:0032874	PMID:29186683	IMP		P			protein	taxon:9606	20190123	PomBase
UniProtKB	Q8IWZ4	TRIM48		GO:0061630	PMID:29186683	IDA		F			protein	taxon:9606	20190123	PomBase	has_direct_input(UniprotKB:Q99873)
UniProtKB	Q8IWZ4	TRIM48		GO:0070936	PMID:29186683	IDA		P			protein	taxon:9606	20190123	PomBase
UniProtKB	Q8IY22	CMIP		GO:0006955	PMID:12939343	IMP		P			protein	taxon:9606	20190123	PomBase
UniProtKB	Q8IY67	RAVER1		GO:0000380	PMID:14633994	ISS	UniprotKB:Q9CW46	P			protein	taxon:9606	20190123	PomBase
UniProtKB	Q8IYA6	CKAP2L		GO:0007052	PMID:25439729	IMP		P			protein	taxon:9606	20190123	PomBase
UniProtKB	Q8IYK4	COLGALT2		GO:0032964	PMID:19075007	IC	GO:0050211	P			protein	taxon:9606	20190123	PomBase
UniProtKB	Q8IYK4	COLGALT2		GO:0042125	PMID:19075007	IDA		P			protein	taxon:9606	20190123	PomBase
UniProtKB	Q8IYK4	COLGALT2		GO:0050211	PMID:19075007	IDA		F			protein	taxon:9606	20190123	PomBase
UniProtKB	Q8IYQ7	THNSL1		GO:0009071	PMID:17034760	ISS	UniprotKB:Q8BH55	P			protein	taxon:9606	20190123	PomBase
UniProtKB	Q8IYS0	GRAMD1C		GO:0120011	PMID:29467216	IDA		P			protein	taxon:9606	20190123	PomBase
UniProtKB	Q8IYS0	GRAMD1C		GO:0120015	PMID:29467216	IDA		F			protein	taxon:9606	20190123	PomBase
UniProtKB	Q8IZ07	ANKRD13A		GO:0005770	PMID:26797118	IDA		C			protein	taxon:9606	20190123	PomBase
UniProtKB	Q8IZ07	ANKRD13A		GO:0032509	PMID:26797118	IMP		P			protein	taxon:9606	20190123	PomBase
UniProtKB	Q8IZ07	ANKRD13A		GO:0140036	PMID:26797118	IPI	UniprotKB:Q03135	F			protein	taxon:9606	20190123	PomBase
UniProtKB	Q8IZQ5	SELENOH		GO:0003682	PMID:17526492	IDA		F			protein	taxon:9606	20190123	PomBase
UniProtKB	Q8IZQ5	SELENOH		GO:0005634	PMID:17526492	IDA		C			protein	taxon:9606	20190123	PomBase
UniProtKB	Q8IZR5	CMTM4		GO:0002040	PMID:30097810	IMP		P			protein	taxon:9606	20190123	PomBase
UniProtKB	Q8IZR5	CMTM4		GO:0032456	PMID:30097810	IDA		P			protein	taxon:9606	20190123	PomBase
UniProtKB	Q8N0U7	C1ORF87		GO:0005929	PMID:28282151	IDA		C			protein	taxon:9606	20190123	PomBase
UniProtKB	Q8N109	KIR2DL5A		GO:0002771	PMID:17371997	TAS		P			protein	taxon:9606	20190123	PomBase
UniProtKB	Q8N128	FAM177A1		GO:0005737	PMID:19663910	ISS	UniprotKB:Q8BR63	C			protein	taxon:9606	20190123	PomBase
UniProtKB	Q8N371	KDM8		GO:0016570	PMID:29459673	IDA		P			protein	taxon:9606	20190123	PomBase
UniProtKB	Q8N386	LRRC25		GO:0006622	PMID:29288164	IPI	UniprotKB:O95786	P			protein	taxon:9606	20190123	PomBase	has_input(UniprotKB:O95786)
UniProtKB	Q8N386	LRRC25		GO:0060339	PMID:29288164	IMP		P			protein	taxon:9606	20190123	PomBase
UniProtKB	Q8N3D4	EHBP1L1		GO:0030011	PMID:26833786	ISS	UniprotKB:Q99MS7	P			protein	taxon:9606	20190123	PomBase
UniProtKB	Q8N3K9	CMYA5		GO:0043416	PMID:21427212	ISS	UniprotKB:Q70KF4	P			protein	taxon:9606	20190123	PomBase
UniProtKB	Q8N3K9	CMYA5		GO:0070885	PMID:21427212	ISS	UniprotKB:Q70KF4	P			protein	taxon:9606	20190123	PomBase
UniProtKB	Q8N3Z6	ZCCHC7		GO:0031499	PMID:27434818	IPI	UniprotKB:Q8NDF8	C			protein	taxon:9606	20190123	PomBase
UniProtKB	Q8N3Z6	ZCCHC7		GO:0071035	PMID:27434818	IMP		P			protein	taxon:9606	20190123	PomBase
UniProtKB	Q8N4E4	PDCL2		GO:0006457	PMID:19501098	ISS	UniprotKB:P12612	P			protein	taxon:9606	20190123	PomBase
UniProtKB	Q8N4F0	BPIFB2		GO:0005783	PMID:26962226	IDA		C			protein	taxon:9606	20190123	PomBase
UniProtKB	Q8N4P3	HDDC3		GO:0008893	PMID:20818390	IDA		F			protein	taxon:9606	20190123	PomBase
UniProtKB	Q8N4P3	HDDC3		GO:1902531	PMID:27149325	TAS		P			protein	taxon:9606	20190123	PomBase
UniProtKB	Q8N539	FIBCD1		GO:0005509	PMID:24293368	IDA		F			protein	taxon:9606	20190123	PomBase
UniProtKB	Q8N539	FIBCD1		GO:0005886	PMID:19710473	IDA		C			protein	taxon:9606	20190123	PomBase
UniProtKB	Q8N539	FIBCD1		GO:0006955	GO_REF:0000036	IC	GO:0038187	P			protein	taxon:9606	20190123	PomBase
UniProtKB	Q8N539	FIBCD1		GO:0008061	PMID:19710473	IDA		F			protein	taxon:9606	20190123	PomBase
UniProtKB	Q8N539	FIBCD1		GO:0038187	PMID:19710473	IDA		F			protein	taxon:9606	20190123	PomBase
UniProtKB	Q8N539	FIBCD1		GO:0045807	PMID:19710473	IDA		P			protein	taxon:9606	20190123	PomBase
UniProtKB	Q8N699	MYCT1		GO:0030133	PMID:26710964	IDA		C			protein	taxon:9606	20190123	PomBase
UniProtKB	Q8N6S4	ANKRD13C		GO:0005737	PMID:26797118	IDA		C			protein	taxon:9606	20190123	PomBase
UniProtKB	Q8N8Q8	COX18		GO:0062011	PMID:29154948	IPI	UniprotKB:Q5RI15	C			protein	taxon:9606	20190123	PomBase
UniProtKB	Q8N8Z6	DCBLD1		GO:0035556	PMID:29025973	TAS		P			protein	taxon:9606	20190123	PomBase
UniProtKB	Q8N9W8	FAM71D		GO:0097225	PMID:29025071	IDA		C			protein	taxon:9606	20190123	PomBase
UniProtKB	Q8N9W8	FAM71D		GO:0097722	PMID:29025071	IDA		P			protein	taxon:9606	20190123	PomBase
UniProtKB	Q8N9Y4	FAM181A		GO:0005730	PMID:22361696	IDA		C			protein	taxon:9606	20190123	PomBase
UniProtKB	Q8NA75	DCAF4L2		GO:0031464	PMID:27158335	IDA		C			protein	taxon:9606	20190123	PomBase
UniProtKB	Q8NA75	DCAF4L2		GO:0043161	PMID:27158335	IMP		P			protein	taxon:9606	20190123	PomBase
UniProtKB	Q8NB46	ANKRD52		GO:0008287	PMID:29539411	IMP		C			protein	taxon:9606	20190123	PomBase
UniProtKB	Q8NB46	ANKRD52		GO:0045795	PMID:29539411	IMP		P			protein	taxon:9606	20190123	PomBase
UniProtKB	Q8NB46	ANKRD52		GO:0051390	PMID:29539411	IPI		P			protein	taxon:9606	20190123	PomBase	has_input(UniprotKB:Q6ZN16), part_of(GO:0045795)
UniProtKB	Q8NBJ4	GOLM1		GO:0005768	PMID:29381698	IDA		C			protein	taxon:9606	20190123	PomBase
UniProtKB	Q8NBJ4	GOLM1		GO:0005769	PMID:15331763	IDA		C			protein	taxon:9606	20190123	PomBase
UniProtKB	Q8NBJ4	GOLM1		GO:0005794	PMID:15331763	IDA		C			protein	taxon:9606	20190123	PomBase
UniProtKB	Q8NBJ4	GOLM1		GO:0005794	PMID:29381698	IDA		C			protein	taxon:9606	20190123	PomBase
UniProtKB	Q8NBJ5	COLGALT1		GO:0032964	PMID:19075007	IC	GO:0050211	P			protein	taxon:9606	20190123	PomBase
UniProtKB	Q8NBJ5	COLGALT1		GO:0042125	PMID:19075007	IDA		P			protein	taxon:9606	20190123	PomBase
UniProtKB	Q8NBJ5	COLGALT1		GO:0050211	PMID:19075007	IDA		F			protein	taxon:9606	20190123	PomBase
UniProtKB	Q8NC06	ACBD4		GO:0005777	PMID:28463579	IDA		C			protein	taxon:9606	20190123	PomBase
UniProtKB	Q8NC06	ACBD4		GO:0062095	PMID:28463579	IGI	UniprotKB:O95292	P			protein	taxon:9606	20190123	PomBase
UniProtKB	Q8ND83	SLAIN1		GO:0035371	PMID:23077057	ISS	UniprotKB:Q5HZW0	C			protein	taxon:9606	20190123	PomBase
UniProtKB	Q8ND83	SLAIN1		GO:0044295	PMID:23077057	ISS	UniprotKB:Q5HZW0	C			protein	taxon:9606	20190123	PomBase
UniProtKB	Q8ND83	SLAIN1		GO:0044297	PMID:23077057	ISS	UniprotKB:Q5HZW0	C			protein	taxon:9606	20190123	PomBase
UniProtKB	Q8ND83	SLAIN1		GO:0046785	PMID:23077057	ISS	UniprotKB:Q5HZW0	P			protein	taxon:9606	20190123	PomBase
UniProtKB	Q8NDA8	MROH1		GO:0006887	PMID:28424231	ISS	UniprotKB:Q54F23	P			protein	taxon:9606	20190123	PomBase
UniProtKB	Q8NDF8	TENT4B		GO:0031499	PMID:27434818	IPI	UniprotKB:P42285	C			protein	taxon:9606	20190123	PomBase
UniProtKB	Q8NDF8	TENT4B		GO:0071035	PMID:27434818	IMP		P			protein	taxon:9606	20190123	PomBase
UniProtKB	Q8NEB7	ACRBP		GO:0007286	GO_REF:0000024	ISS	UniprotKB:Q3V140	P			protein	taxon:9606	20190123	PomBase
UniProtKB	Q8NFQ5	BPIFB6		GO:0005543	PMID:26962226	IDA		F			protein	taxon:9606	20190123	PomBase
UniProtKB	Q8NFQ5	BPIFB6		GO:0005783	PMID:26962226	IDA		C			protein	taxon:9606	20190123	PomBase
UniProtKB	Q8NFQ5	BPIFB6		GO:0016192	PMID:26962226	IMP		P			protein	taxon:9606	20190123	PomBase
UniProtKB	Q8NFU4	FDCSP		GO:0002376	PMID:12193705	IDA		P			protein	taxon:9606	20190123	PomBase
UniProtKB	Q8NFU4	FDCSP		GO:0005576	PMID:12193705	IDA		C			protein	taxon:9606	20190123	PomBase
UniProtKB	Q8NFU4	FDCSP		GO:0007267	PMID:12193705	IDA		P			protein	taxon:9606	20190123	PomBase
UniProtKB	Q8NHK3	KIR2DL5B		GO:0002771	PMID:17371997	TAS		P			protein	taxon:9606	20190123	PomBase
UniProtKB	Q8NHU2	CFAP61		GO:0005929	PMID:28282151	IDA		C			protein	taxon:9606	20190123	PomBase
UniProtKB	Q8NHV4	NEDD1		GO:0000930	PMID:20861304	IDA		C			protein	taxon:9606	20190123	PomBase
UniProtKB	Q8NHV4	NEDD1		GO:0090222	PMID:20861304	IPI	UniprotKB:Q6NZ67	P			protein	taxon:9606	20190123	PomBase
UniProtKB	Q8NHY3	GAS2L2		GO:0031122	PMID:24706950	ISS	UniprotKB:Q5SSG4	P			protein	taxon:9606	20190123	PomBase
UniProtKB	Q8NI29	FBXO27		GO:0005764	PMID:28743755	IDA		C			protein	taxon:9606	20190123	PomBase
UniProtKB	Q8NI29	FBXO27		GO:0005768	PMID:28743755	IDA		C			protein	taxon:9606	20190123	PomBase
UniProtKB	Q8NI29	FBXO27		GO:0005783	PMID:28743755	IDA		C			protein	taxon:9606	20190123	PomBase
UniProtKB	Q8NI29	FBXO27		GO:0005794	PMID:28743755	IDA		C			protein	taxon:9606	20190123	PomBase
UniProtKB	Q8NI29	FBXO27		GO:0019005	PMID:28743755	IDA		C			protein	taxon:9606	20190123	PomBase
UniProtKB	Q8NI29	FBXO27		GO:0062093	PMID:28743755	IDA		P			protein	taxon:9606	20190123	PomBase
UniProtKB	Q8NI29	FBXO27		GO:0070936	PMID:28743755	IMP		P			protein	taxon:9606	20190123	PomBase
UniProtKB	Q8TC29	ENKUR		GO:0019722	PMID:15385169	ISS	UniprotKB:Q6SP97	P			protein	taxon:9606	20190123	PomBase
UniProtKB	Q8TC29	ENKUR		GO:0030317	PMID:29733335	ISS	UniprotKB:Q6SP97	P			protein	taxon:9606	20190123	PomBase
UniProtKB	Q8TC56	FAM71B		GO:0000398	PMID:17103222	IPI	UniprotKB:Q14331	P			protein	taxon:9606	20190123	PomBase
UniProtKB	Q8TC56	FAM71B		GO:0015030	PMID:17103222	IDA		C			protein	taxon:9606	20190123	PomBase
UniProtKB	Q8TC56	FAM71B		GO:0016607	PMID:17103222	IDA		C			protein	taxon:9606	20190123	PomBase
UniProtKB	Q8TDG2	ACTRT1		GO:0000122	PMID:28869610	IMP		P			protein	taxon:9606	20190123	PomBase	has_regulation_target(UniprotKB:P08151)
UniProtKB	Q8TDG2	ACTRT1		GO:0000790	PMID:28869610	IDA		C			protein	taxon:9606	20190123	PomBase
UniProtKB	Q8TDG2	ACTRT1		GO:0005737	PMID:28869610	IDA		C			protein	taxon:9606	20190123	PomBase
UniProtKB	Q8WU58	FAM222B		GO:0015631	PMID:27587990	IDA		F			protein	taxon:9606	20190123	PomBase
UniProtKB	Q8WUN7	UBTD2		GO:0031396	PMID:25207809	IMP		P			protein	taxon:9606	20190123	PomBase
UniProtKB	Q8WUN7	UBTD2		GO:0043130	PMID:20440844	IDA		F			protein	taxon:9606	20190123	PomBase
UniProtKB	Q8WUU8	TMEM174		GO:0005783	PMID:20331980	IDA		C			protein	taxon:9606	20190123	PomBase
UniProtKB	Q8WVF1	OSCP1		GO:0055085	PMID:16006562	IMP		P			protein	taxon:9606	20190123	PomBase
UniProtKB	Q8WXI9	GATAD2B		GO:0005634	PMID:24806090	IDA		C			protein	taxon:9606	20190123	PomBase
UniProtKB	Q92561	PHYHIP		GO:0005737	PMID:15694837	IDA		C			protein	taxon:9606	20190123	PomBase
UniProtKB	Q92561	PHYHIP		GO:1905719	PMID:15694837	IDA		P			protein	taxon:9606	20190123	PomBase	has_input(UniprotKB:Q13627)
UniProtKB	Q92804	TAF15		GO:0003727	PMID:21256132	IDA		F			protein	taxon:9606	20190123	PomBase
UniProtKB	Q92896	GLG1		GO:0005768	PMID:29381698	IDA		C			protein	taxon:9606	20190123	PomBase
UniProtKB	Q92896	GLG1		GO:0005794	PMID:29381698	IDA		C			protein	taxon:9606	20190123	PomBase
UniProtKB	Q92905	COPS5		GO:0062027	PMID:21127074	IMP		P			protein	taxon:9606	20190123	PomBase	has_regulation_target(UniprotKB:P04637)
UniProtKB	Q92922	SMARCC1		GO:0006325	PMID:29374058	IDA		P			protein	taxon:9606	20190123	PomBase
UniProtKB	Q92922	SMARCC1		GO:0140288	PMID:29374058	IDA		C			protein	taxon:9606	20190123	PomBase
UniProtKB	Q93009	USP7		GO:0016579	PMID:24832601	IMP		P			protein	taxon:9606	20190123	PomBase	has_input(UniprotKB:Q9Y6K9)
UniProtKB	Q969V3	NCLN		GO:0005783	PMID:20538592	IDA		C			protein	taxon:9606	20190123	PomBase
UniProtKB	Q969V3	NCLN		GO:1900107	PMID:20538592	NAS		P			protein	taxon:9606	20190123	PomBase
UniProtKB	Q96A37	RNF166		GO:0035519	PMID:27880896	IMP		P			protein	taxon:9606	20190123	PomBase
UniProtKB	Q96A37	RNF166		GO:0061630	PMID:27880896	IDA		F			protein	taxon:9606	20190123	PomBase	has_direct_input(UniprotKB:Q13501)
UniProtKB	Q96A37	RNF166		GO:0098792	PMID:27880896	IDA		P			protein	taxon:9606	20190123	PomBase
UniProtKB	Q96A37	RNF166		GO:1990390	PMID:27880896	IMP		P			protein	taxon:9606	20190123	PomBase
UniProtKB	Q96AG4	LRRC59		GO:0034138	PMID:26466955	IMP		P			protein	taxon:9606	20190123	PomBase
UniProtKB	Q96AG4	LRRC59		GO:0090110	PMID:26466955	IMP		P			protein	taxon:9606	20190123	PomBase
UniProtKB	Q96BR5	COA7		GO:0005759	PMID:27683825	IDA		C			protein	taxon:9606	20190123	PomBase
UniProtKB	Q96BR5	COA7		GO:0017004	PMID:24333015	IMP		P			protein	taxon:9606	20190123	PomBase
UniProtKB	Q96C01	FAM136A		GO:0005739	PMID:25305078	ISS	UniprotKB:B0BN94	C			protein	taxon:9606	20190123	PomBase
UniProtKB	Q96C19	EFHD2		GO:2000249	PMID:29288926	ISS	UniprotKB:Q9D8Y0	P			protein	taxon:9606	20190123	PomBase
UniProtKB	Q96CP6	GRAMD1A		GO:0120011	PMID:29467216	IDA		P			protein	taxon:9606	20190123	PomBase
UniProtKB	Q96CP6	GRAMD1A		GO:0120015	PMID:29467216	IDA		F			protein	taxon:9606	20190123	PomBase
UniProtKB	Q96CP6	GRAMD1A		GO:0140268	PMID:29469807	IDA		C			protein	taxon:9606	20190123	PomBase
UniProtKB	Q96CP7	TLCD1		GO:0023052	PMID:23673622	ISS	UniprotKB:F1NZP5	P			protein	taxon:9606	20190123	PomBase
UniProtKB	Q96CW5	TUBGCP3		GO:0000930	PMID:20861304	IDA		C			protein	taxon:9606	20190123	PomBase
UniProtKB	Q96CW5	TUBGCP3		GO:0090222	PMID:20861304	IPI	UniprotKB:Q6NZ67	P			protein	taxon:9606	20190123	PomBase
UniProtKB	Q96D09	GPRASP2		GO:0060830	PMID:26901434	EXP		P			protein	taxon:9606	20190123	PomBase
UniProtKB	Q96D09	GPRASP2		GO:0097500	PMID:26901434	EXP		P			protein	taxon:9606	20190123	PomBase	has_input(UniprotKB:Q99835)
UniProtKB	Q96E40	SPACA9		GO:0005929	PMID:28282151	IDA		C			protein	taxon:9606	20190123	PomBase
UniProtKB	Q96EB6	SIRT1		GO:0004407	PMID:23548308	IDA		F			protein	taxon:9606	20190123	PomBase
UniProtKB	Q96EC8	YIPF6		GO:0005797	PMID:28286305	IDA		C			protein	taxon:9606	20190123	PomBase
UniProtKB	Q96EC8	YIPF6		GO:0005802	PMID:28286305	IDA		C			protein	taxon:9606	20190123	PomBase
UniProtKB	Q96EC8	YIPF6		GO:0034067	PMID:28286305	IMP		P			protein	taxon:9606	20190123	PomBase
UniProtKB	Q96EK9	KTI12		GO:0002098	GO_REF:0000024	ISS	SGD:S000001593	P			protein	taxon:9606	20190123	PomBase
UniProtKB	Q96EM0	L3HYPDH		GO:0050346	PMID:22528483	IDA		F			protein	taxon:9606	20190123	PomBase
UniProtKB	Q96F15	GIMAP5		GO:0016192	PMID:29382851	IMP		P			protein	taxon:9606	20190123	PomBase
UniProtKB	Q96FV0	LRRC45		GO:0005814	PMID:24035387	IDA		C			protein	taxon:9606	20190123	PomBase
UniProtKB	Q96FV0	LRRC45		GO:0010457	PMID:24035387	IMP		P			protein	taxon:9606	20190123	PomBase
UniProtKB	Q96GA3	LTV1		GO:0005737	PMID:21097556	IDA		C			protein	taxon:9606	20190123	PomBase
UniProtKB	Q96GA3	LTV1		GO:0030688	PMID:21097556	IDA		C			protein	taxon:9606	20190123	PomBase
UniProtKB	Q96GA3	LTV1		GO:0030688	PMID:29875412	IDA		C			protein	taxon:9606	20190123	PomBase
UniProtKB	Q96GA3	LTV1		GO:0042274	PMID:29875412	IC	GO:0030688	P			protein	taxon:9606	20190123	PomBase
UniProtKB	Q96IX5	ATP5MD		GO:0005739	PMID:21345788	IDA		C			protein	taxon:9606	20190123	PomBase
UniProtKB	Q96IX5	ATP5MD		GO:0005739	PMID:26161955	IDA		C			protein	taxon:9606	20190123	PomBase
UniProtKB	Q96IX5	ATP5MD		GO:0005753	PMID:21345788	IDA		C			protein	taxon:9606	20190123	PomBase
UniProtKB	Q96IX5	ATP5MD		GO:0005753	PMID:29440398	IMP		C			protein	taxon:9606	20190123	PomBase
UniProtKB	Q96IX5	ATP5MD		GO:0042776	PMID:29440398	IC	GO:0005753	P			protein	taxon:9606	20190123	PomBase
UniProtKB	Q96IX5	ATP5MD		GO:0042776	PMID:21345788	IMP		P			protein	taxon:9606	20190123	PomBase
UniProtKB	Q96JN8	NEURL4		GO:0005814	PMID:22261722	IDA		C			protein	taxon:9606	20190123	PomBase
UniProtKB	Q96JN8	NEURL4		GO:0005814	PMID:22441691	IDA		C			protein	taxon:9606	20190123	PomBase
UniProtKB	Q96JN8	NEURL4		GO:0043161	PMID:22261722	IMP		P			protein	taxon:9606	20190123	PomBase	has_input(UniprotKB:O43303)
UniProtKB	Q96JN8	NEURL4		GO:0043161	PMID:22441691	IMP		P			protein	taxon:9606	20190123	PomBase	has_input(UniprotKB:O43303)
UniProtKB	Q96JN8	NEURL4		GO:0046600	PMID:22441691	IMP		P			protein	taxon:9606	20190123	PomBase
UniProtKB	Q96JN8	NEURL4		GO:0120098	PMID:22441691	IDA		C			protein	taxon:9606	20190123	PomBase
UniProtKB	Q96JQ5	MS4A4A		GO:0001881	PMID:25717186	IMP		P			protein	taxon:9606	20190123	PomBase	has_input(UniprotKB:P10721)
UniProtKB	Q96JQ5	MS4A4A		GO:0055037	PMID:25717186	IDA		C			protein	taxon:9606	20190123	PomBase
UniProtKB	Q96JQ5	MS4A4A		GO:0099638	PMID:25717186	IMP		P			protein	taxon:9606	20190123	PomBase	has_input(UniprotKB:P10721)
UniProtKB	Q96JY6	PDLIM2		GO:0034504	PMID:24196835	IMP		P			protein	taxon:9606	20190123	PomBase	has_input(UniprotKB:Q92905)
UniProtKB	Q96KV7	WDR90		GO:0005814	PMID:28781053	IDA		C			protein	taxon:9606	20190123	PomBase
UniProtKB	Q96KV7	WDR90		GO:0060271	PMID:28781053	IMP		P			protein	taxon:9606	20190123	PomBase
UniProtKB	Q96LX7	CCDC17		GO:0005929	PMID:28282151	IDA		C			protein	taxon:9606	20190123	PomBase
UniProtKB	Q96LZ3	PPP3R2		GO:0008597	PMID:15865209	NAS		F			protein	taxon:9606	20190123	PomBase
UniProtKB	Q96LZ3	PPP3R2		GO:0009966	GO_REF:0000036	IC	GO:0008597	P			protein	taxon:9606	20190123	PomBase
UniProtKB	Q96MT1	RNF145		GO:0005783	PMID:28231341	IDA		C			protein	taxon:9606	20190123	PomBase
UniProtKB	Q96MT1	RNF145		GO:0043161	PMID:28231341	IMP		P			protein	taxon:9606	20190123	PomBase
UniProtKB	Q96MT1	RNF145		GO:0061630	PMID:28231341	IDA		F			protein	taxon:9606	20190123	PomBase	has_direct_input(UniprotKB:Q96MT1)
UniProtKB	Q96N21	TEPSIN		GO:0006892	PMID:26756312	IPI	UniprotKB:Q9Y6B7	P			protein	taxon:9606	20190123	PomBase
UniProtKB	Q96N64	PWWP2A		GO:0016581	PMID:30228260	IPI	UniprotKB:Q13330	C			protein	taxon:9606	20190123	PomBase
UniProtKB	Q96N64	PWWP2A		GO:0043970	PMID:30228260	IMP		P			protein	taxon:9606	20190123	PomBase
UniProtKB	Q96N64	PWWP2A		GO:0043974	PMID:30228260	IMP		P			protein	taxon:9606	20190123	PomBase
UniProtKB	Q96NT3	GUCD1		GO:0005737	PMID:24743017	IDA		C			protein	taxon:9606	20190123	PomBase
UniProtKB	Q96NX5	CAMK1G		GO:0004683	PMID:12637513	ISS	UniprotKB:Q91VB2	F			protein	taxon:9606	20190123	PomBase
UniProtKB	Q96NX5	CAMK1G		GO:0099004	PMID:12637513	ISS	UniprotKB:Q91VB2	P			protein	taxon:9606	20190123	PomBase
UniProtKB	Q96PL2	TECTB		GO:0030198	PMID:20981024	ISS	UniprotKB:O08524	P			protein	taxon:9606	20190123	PomBase
UniProtKB	Q96PL2	TECTB		GO:0062023	PMID:28935705	TAS		C			protein	taxon:9606	20190123	PomBase
UniProtKB	Q96PX1	RNF157		GO:0061630	PMID:25342469	IDA		F			protein	taxon:9606	20190123	PomBase	has_direct_input(UniprotKB:O00213)
UniProtKB	Q96PX1	RNF157		GO:0070534	PMID:25342469	IDA		P			protein	taxon:9606	20190123	PomBase
UniProtKB	Q96QK1	VPS35		GO:0042147	PMID:29381698	IMP		P			protein	taxon:9606	20190123	PomBase
UniProtKB	Q96R05	RBP7		GO:0051170	PMID:28916634	NAS		P			protein	taxon:9606	20190123	PomBase
UniProtKB	Q96RD9	FCRL5		GO:0019722	PMID:30107486	IMP		P			protein	taxon:9606	20190123	PomBase
UniProtKB	Q96RT7	TUBGCP6		GO:0000930	PMID:20861304	IDA		C			protein	taxon:9606	20190123	PomBase
UniProtKB	Q96RT7	TUBGCP6		GO:0090222	PMID:20861304	IPI	UniprotKB:Q6NZ67	P			protein	taxon:9606	20190123	PomBase
UniProtKB	Q96RT8	TUBGCP5		GO:0000930	PMID:20861304	IDA		C			protein	taxon:9606	20190123	PomBase
UniProtKB	Q96RT8	TUBGCP5		GO:0090222	PMID:20861304	IPI	UniprotKB:Q6NZ67	P			protein	taxon:9606	20190123	PomBase
UniProtKB	Q96S16	JMJD8		GO:0005788	PMID:29133832	IDA		C			protein	taxon:9606	20190123	PomBase
UniProtKB	Q96S44	TP53RK		GO:0000408	PMID:27903914	IPI	UniprotKB:Q9NPF4	C			protein	taxon:9606	20190123	PomBase
UniProtKB	Q96S44	TP53RK		GO:0002949	PMID:27903914	IDA		P			protein	taxon:9606	20190123	PomBase
UniProtKB	Q96S59	RANBP9		GO:0070528	PMID:20395553	IDA		P			protein	taxon:9606	20190123	PomBase
UniProtKB	Q96S96	PEBP4		GO:0005576	PMID:27033522	IDA		C			protein	taxon:9606	20190123	PomBase
UniProtKB	Q96SL1	DIRC2		GO:0007041	PMID:21692750	TAS		P			protein	taxon:9606	20190123	PomBase
UniProtKB	Q99523	SORT1		GO:0042147	PMID:29381698	IMP		P			protein	taxon:9606	20190123	PomBase
UniProtKB	Q99873	PRMT1		GO:0032873	PMID:29186683	IMP		P			protein	taxon:9606	20190123	PomBase
UniProtKB	Q9BQ75	CMSS1		GO:0042274	GO_REF:0000024	ISO	SGD:S000003993	P			protein	taxon:9606	20190123	PomBase
UniProtKB	Q9BQJ4	TMEM47		GO:0034330	PMID:26990309	ISS	UniprotKB:Q9JJG6	P			protein	taxon:9606	20190123	PomBase
UniProtKB	Q9BQS6	HSPB9		GO:0005634	PMID:15503857	IDA		C			protein	taxon:9606	20190123	PomBase
UniProtKB	Q9BRQ3	NUDT22		GO:0006011	PMID:29413322	IDA		P			protein	taxon:9606	20190123	PomBase
UniProtKB	Q9BRV8	SIKE1		GO:0004860	PMID:23649622	IDA		F			protein	taxon:9606	20190123	PomBase	has_direct_input(UniprotKB:Q9UHD2)
UniProtKB	Q9BRV8	SIKE1		GO:0005737	PMID:27249321	IDA		C			protein	taxon:9606	20190123	PomBase
UniProtKB	Q9BRV8	SIKE1		GO:0035556	PMID:23649622	IPI	UniprotKB:Q9UHD2	P			protein	taxon:9606	20190123	PomBase
UniProtKB	Q9BSJ2	TUBGCP2		GO:0000930	PMID:20861304	IDA		C			protein	taxon:9606	20190123	PomBase
UniProtKB	Q9BSJ2	TUBGCP2		GO:0090222	PMID:20861304	IPI	UniprotKB:Q6NZ67	P			protein	taxon:9606	20190123	PomBase
UniProtKB	Q9BSR8	YIPF4		GO:0007030	PMID:21757827	IMP		P			protein	taxon:9606	20190123	PomBase
UniProtKB	Q9BSR8	YIPF4		GO:0033106	PMID:21757827	IDA		C			protein	taxon:9606	20190123	PomBase
UniProtKB	Q9BT73	PSMG3		GO:0043248	PMID:17189198	IMP		P			protein	taxon:9606	20190123	PomBase
UniProtKB	Q9BUN8	DERL1		GO:0000836	PMID:28827405	IDA		C			protein	taxon:9606	20190123	PomBase
UniProtKB	Q9BV86	NTMT1		GO:0005634	PMID:24090352	IDA		C			protein	taxon:9606	20190123	PomBase
UniProtKB	Q9BV86	NTMT1		GO:0006480	PMID:24090352	IDA		P			protein	taxon:9606	20190123	PomBase
UniProtKB	Q9BV86	NTMT1		GO:0071885	PMID:24090352	IDA		F			protein	taxon:9606	20190123	PomBase
UniProtKB	Q9BVI4	NOC4L		GO:0005730	PMID:21097556	IDA		C			protein	taxon:9606	20190123	PomBase
UniProtKB	Q9BVK8	TMEM147		GO:0005783	PMID:20538592	IDA		C			protein	taxon:9606	20190123	PomBase
UniProtKB	Q9BVK8	TMEM147		GO:0005783	PMID:20538592	IDA		C			protein	taxon:9606	20190123	PomBase
UniProtKB	Q9BVK8	TMEM147		GO:1900107	PMID:20538592	NAS		P			protein	taxon:9606	20190123	PomBase
UniProtKB	Q9BVS4	RIOK2		GO:0000028	PMID:21097556	IMP		P			protein	taxon:9606	20190123	PomBase
UniProtKB	Q9BVS4	RIOK2		GO:0030688	PMID:21097556	IDA		C			protein	taxon:9606	20190123	PomBase
UniProtKB	Q9BVS4	RIOK2		GO:0030688	PMID:29875412	IDA		C			protein	taxon:9606	20190123	PomBase
UniProtKB	Q9BVS4	RIOK2		GO:0042274	PMID:29875412	IC	GO:0030688	P			protein	taxon:9606	20190123	PomBase
UniProtKB	Q9BWH6	RPAP1		GO:0006357	PMID:29320736	ISS	UniprotKB:Q80TE0	P			protein	taxon:9606	20190123	PomBase
UniProtKB	Q9BWH6	RPAP1		GO:0016591	PMID:15282305	IPI	UniprotKB:P52435	C			protein	taxon:9606	20190123	PomBase
UniProtKB	Q9BWQ6	YIPF2		GO:0005797	PMID:28286305	IDA		C			protein	taxon:9606	20190123	PomBase
UniProtKB	Q9BWQ6	YIPF2		GO:0005802	PMID:28286305	IDA		C			protein	taxon:9606	20190123	PomBase
UniProtKB	Q9BWQ6	YIPF2		GO:0007030	PMID:28286305	IMP		P			protein	taxon:9606	20190123	PomBase
UniProtKB	Q9BXS4	TMEM59		GO:0005769	PMID:27324899	IDA		C			protein	taxon:9606	20190123	PomBase
UniProtKB	Q9BXS4	TMEM59		GO:0005770	PMID:27324899	IDA		C			protein	taxon:9606	20190123	PomBase
UniProtKB	Q9BXS4	TMEM59		GO:0005794	PMID:27324899	IDA		C			protein	taxon:9606	20190123	PomBase
UniProtKB	Q9BXS4	TMEM59		GO:0055037	PMID:27324899	IDA		C			protein	taxon:9606	20190123	PomBase
UniProtKB	Q9BXU3	TEX13A		GO:0003727	PMID:21256132	IDA		F			protein	taxon:9606	20190123	PomBase
UniProtKB	Q9BXV9	GON7		GO:0000408	PMID:27903914	IPI	UniprotKB:Q9NPF4	C			protein	taxon:9606	20190123	PomBase
UniProtKB	Q9BXV9	GON7		GO:0002949	PMID:27903914	IDA		P			protein	taxon:9606	20190123	PomBase
UniProtKB	Q9BXY0	MAK16		GO:0030687	PMID:29557065	ISS	UniprotKB:P10962	C			protein	taxon:9606	20190123	PomBase
UniProtKB	Q9BXY0	MAK16		GO:0042273	PMID:29557065	TAS		P			protein	taxon:9606	20190123	PomBase
UniProtKB	Q9BY12	SCAPER		GO:0051220	PMID:18245951	TAS		P			protein	taxon:9606	20190123	PomBase	has_input(UniprotKB:P20248)
UniProtKB	Q9BY27	DGCR6L		GO:0030835	PMID:19778628	IMP		P			protein	taxon:9606	20190123	PomBase
UniProtKB	Q9BY27	DGCR6L		GO:1903119	PMID:19778628	IDA		P			protein	taxon:9606	20190123	PomBase	has_input(UniprotKB:O96013)
UniProtKB	Q9BYG7	MRO		GO:0005634	PMID:28406912	IDA		C			protein	taxon:9606	20190123	PomBase
UniProtKB	Q9BYS8	LRRC2		GO:0005739	PMID:28158196	IDA		C			protein	taxon:9606	20190123	PomBase
UniProtKB	Q9BZ67	FRMD8		GO:0061951	PMID:29897336	IMP		P			protein	taxon:9606	20190123	PomBase	has_input(UniprotKB:P78536)
UniProtKB	Q9BZH6	WDR11		GO:0042147	PMID:29426865	IMP		P			protein	taxon:9606	20190123	PomBase
UniProtKB	Q9BZH6	WDR11		GO:0048211	PMID:29426865	IMP		P			protein	taxon:9606	20190123	PomBase
UniProtKB	Q9C093	SPEF2		GO:0002177	PMID:28619825	ISS	UniprotKB:Q8C9J3	C			protein	taxon:9606	20190123	PomBase
UniProtKB	Q9C093	SPEF2		GO:0005794	PMID:28619825	ISS	UniprotKB:Q8C9J3	C			protein	taxon:9606	20190123	PomBase
UniProtKB	Q9C093	SPEF2		GO:0016192	PMID:28619825	ISS	UniprotKB:Q8C9J3	P			protein	taxon:9606	20190123	PomBase
UniProtKB	Q9C0D6	FHDC1		GO:0031122	PMID:29742020	ISS	UniprotKB:Q3ULZ2	P			protein	taxon:9606	20190123	PomBase
UniProtKB	Q9C0E4	GRIP2		GO:0098887	PMID:26216979	ISS	UniprotKB:G3XA20	P			protein	taxon:9606	20190123	PomBase
UniProtKB	Q9GZM5	YIPF3		GO:0007030	PMID:21757827	IMP		P			protein	taxon:9606	20190123	PomBase
UniProtKB	Q9GZM5	YIPF3		GO:0033106	PMID:21757827	IDA		C			protein	taxon:9606	20190123	PomBase
UniProtKB	Q9GZP4	PITHD1		GO:0005737	PMID:25134913	IDA		C			protein	taxon:9606	20190123	PomBase
UniProtKB	Q9GZU8	FAM192A		GO:0005634	PMID:29934401	IDA		C			protein	taxon:9606	20190123	PomBase
UniProtKB	Q9GZU8	FAM192A		GO:1901799	PMID:29934401	IDA		P			protein	taxon:9606	20190123	PomBase
UniProtKB	Q9H069	DRC3		GO:0003341	PMID:26063732	ISS	UniprotKB:A8JAM0	P			protein	taxon:9606	20190123	PomBase
UniProtKB	Q9H0J9	PARP12		GO:0003950	PMID:30154409	IDA		F			protein	taxon:9606	20190123	PomBase	has_direct_input(UniprotKB:Q9H0J9)
UniProtKB	Q9H0J9	PARP12		GO:0032435	PMID:30154409	IMP		P			protein	taxon:9606	20190123	PomBase	has_regulation_target(UniprotKB:Q14192)
UniProtKB	Q9H1C3	GLT8D2		GO:0005783	PMID:24173238	IDA		C			protein	taxon:9606	20190123	PomBase
UniProtKB	Q9H1C3	GLT8D2		GO:0006486	PMID:24173238	TAS		P			protein	taxon:9606	20190123	PomBase
UniProtKB	Q9H201	EPN3		GO:0006897	PMID:25122462	TAS		P			protein	taxon:9606	20190123	PomBase
UniProtKB	Q9H3J6	C12orf65		GO:0070125	PMID:26504172	IMP		P			protein	taxon:9606	20190123	PomBase
UniProtKB	Q9H496	TOR1AIP2		GO:0005783	PMID:19339278	IDA		C			protein	taxon:9606	20190123	PomBase
UniProtKB	Q9H496	TOR1AIP2		GO:0090435	PMID:19339278	IMP		P			protein	taxon:9606	20190123	PomBase	has_input(UniprotKB:O14656)
UniProtKB	Q9H4E7	DEF6		GO:0035556	PMID:22829599	IPI	UniprotKB:Q9H4E7	P			protein	taxon:9606	20190123	PomBase
UniProtKB	Q9H4E7	DEF6		GO:0045087	PMID:22829599	IPI	UniprotKB:Q9H4E7	P			protein	taxon:9606	20190123	PomBase
UniProtKB	Q9H503	BANF2		GO:0005634	PMID:16337940	IDA		C			protein	taxon:9606	20190123	PomBase
UniProtKB	Q9H5Z6	FAM124B		GO:0043044	PMID:23285124	IPI	UniprotKB:Q9HCK8	P			protein	taxon:9606	20190123	PomBase
UniProtKB	Q9H6A0	DENND2D		GO:1905279	PMID:20937701	IPI	UniprotKB:Q9NP90	P			protein	taxon:9606	20190123	PomBase
UniProtKB	Q9H6T3	RPAP3		GO:0061077	PMID:29662061	IPI	UniprotKB:P08238	P			protein	taxon:9606	20190123	PomBase
UniProtKB	Q9H6T3	RPAP3		GO:0097255	PMID:29662061	IPI	UniprotKB:Q9NWS0	C			protein	taxon:9606	20190123	PomBase
UniProtKB	Q9H6X4	TMEM134		GO:0005783	PMID:22855487	IDA		C			protein	taxon:9606	20190123	PomBase
UniProtKB	Q9H6X4	TMEM134		GO:0097038	PMID:27899274	IDA		C			protein	taxon:9606	20190123	PomBase
UniProtKB	Q9H706	GAREM1		GO:0005634	PMID:24003223	IDA		C			protein	taxon:9606	20190123	PomBase
UniProtKB	Q9H706	GAREM1		GO:0005737	PMID:24003223	IDA		C			protein	taxon:9606	20190123	PomBase
UniProtKB	Q9H706	GAREM1		GO:0071944	PMID:24003223	IDA		C			protein	taxon:9606	20190123	PomBase
UniProtKB	Q9H756	LRRC19		GO:0002863	PMID:25026888	ISS	UniprotKB:Q8BZT5	P			protein	taxon:9606	20190123	PomBase
UniProtKB	Q9H756	LRRC19		GO:0002863	PMID:26776522	ISS	UniprotKB:Q8BZT5	P			protein	taxon:9606	20190123	PomBase
UniProtKB	Q9H8M2	BRD9		GO:0006325	PMID:29374058	IDA		P			protein	taxon:9606	20190123	PomBase
UniProtKB	Q9H8M2	BRD9		GO:0140288	PMID:29374058	IDA		C			protein	taxon:9606	20190123	PomBase
UniProtKB	Q9H9L7	AKIRIN1		GO:0006357	PMID:22396663	ISS	UniprotKB:Q9VS59	P			protein	taxon:9606	20190123	PomBase
UniProtKB	Q9H9R9	DBNDD1		GO:1902531	PMID:24385487	IMP		P			protein	taxon:9606	20190123	PomBase
UniProtKB	Q9H9V4	RNF122		GO:0043161	PMID:20553626	IDA		P			protein	taxon:9606	20190123	PomBase
UniProtKB	Q9H9V4	RNF122		GO:0061630	PMID:20553626	IDA		F			protein	taxon:9606	20190123	PomBase	has_direct_input(UniprotKB:Q9H9V4)
UniProtKB	Q9H9V4	RNF122		GO:0097038	PMID:20553626	IDA		C			protein	taxon:9606	20190123	PomBase
UniProtKB	Q9H9Y4	GPN2		GO:0006606	PMID:23267056	ISS	UniprotKB:Q08726	P			protein	taxon:9606	20190123	PomBase
UniProtKB	Q9HAC7	SUGCT		GO:0071616	PMID:23893049	IDA		P			protein	taxon:9606	20190123	PomBase
UniProtKB	Q9HAS0	C17orf75		GO:0042147	PMID:29426865	IPI	UniprotKB:Q9BZH6	P			protein	taxon:9606	20190123	PomBase
UniProtKB	Q9HAS0	C17orf75		GO:0048211	PMID:29426865	IPI	UniprotKB:Q9BZH6	P			protein	taxon:9606	20190123	PomBase
UniProtKB	Q9HBD1	RC3H2		GO:0032873	PMID:29186683	IC	GO:0061630	P			protein	taxon:9606	20190123	PomBase
UniProtKB	Q9HBD1	RC3H2		GO:0061630	PMID:29186683	IMP		F			protein	taxon:9606	20190123	PomBase	has_direct_input(UniprotKB:Q99683)
UniProtKB	Q9HBD1	RC3H2		GO:0070936	PMID:29186683	IMP		P			protein	taxon:9606	20190123	PomBase
UniProtKB	Q9HBL8	NMRAL1		GO:0016579	PMID:24832601	IPI	UniprotKB:Q93009	P			protein	taxon:9606	20190123	PomBase	has_input(UniprotKB:Q9Y6K9)
UniProtKB	Q9HBL8	NMRAL1		GO:0043124	PMID:24832601	IMP		P			protein	taxon:9606	20190123	PomBase
UniProtKB	Q9HCN4	GPN1		GO:0003924	PMID:28153773	IDA		F			protein	taxon:9606	20190123	PomBase
UniProtKB	Q9HCN4	GPN1		GO:0005634	PMID:25241168	IDA		C			protein	taxon:9606	20190123	PomBase
UniProtKB	Q9HCN4	GPN1		GO:0005737	PMID:25241168	IDA		C			protein	taxon:9606	20190123	PomBase
UniProtKB	Q9HCN4	GPN1		GO:0051170	PMID:28940195	IPI	UniprotKB:Q9UHW5	P			protein	taxon:9606	20190123	PomBase
UniProtKB	Q9NP64	ZCCHC17		GO:0005730	PMID:28069438	IDA		C			protein	taxon:9606	20190123	PomBase
UniProtKB	Q9NP64	ZCCHC17		GO:0030685	PMID:28069438	TAS		C			protein	taxon:9606	20190123	PomBase
UniProtKB	Q9NP64	ZCCHC17		GO:0048024	PMID:28069438	IMP		P			protein	taxon:9606	20190123	PomBase
UniProtKB	Q9NPA0	EMC7		GO:1990456	GO_REF:0000036	IC	GO:0072546	P			protein	taxon:9606	20190123	PomBase
UniProtKB	Q9NPF4	OSGEP		GO:0000408	PMID:27903914	IPI	UniprotKB:Q14657	C			protein	taxon:9606	20190123	PomBase
UniProtKB	Q9NPF4	OSGEP		GO:0002949	PMID:27903914	IDA		P			protein	taxon:9606	20190123	PomBase
UniProtKB	Q9NQX4	MYO5C		GO:0000146	PMID:28476885	IDA		F			protein	taxon:9606	20190123	PomBase
UniProtKB	Q9NQX4	MYO5C		GO:0099515	PMID:28476885	IDA		P			protein	taxon:9606	20190123	PomBase
UniProtKB	Q9NR46	SH3GLB2		GO:0000423	PMID:27112121	IMP		P			protein	taxon:9606	20190123	PomBase
UniProtKB	Q9NR46	SH3GLB2		GO:0005737	PMID:27112121	IDA		C			protein	taxon:9606	20190123	PomBase
UniProtKB	Q9NR46	SH3GLB2		GO:0005739	PMID:27112121	IDA		C			protein	taxon:9606	20190123	PomBase	exists_during(GO:0000423)
UniProtKB	Q9NRP2	CMC2		GO:0033617	GO_REF:0000024	ISO	SGD:S000001620	P			protein	taxon:9606	20190123	PomBase
UniProtKB	Q9NRX1	PNO1		GO:0005730	PMID:21097556	IDA		C			protein	taxon:9606	20190123	PomBase
UniProtKB	Q9NRX1	PNO1		GO:0030688	PMID:21097556	IDA		C			protein	taxon:9606	20190123	PomBase
UniProtKB	Q9NRX1	PNO1		GO:0030688	PMID:29875412	IDA		C			protein	taxon:9606	20190123	PomBase
UniProtKB	Q9NRX1	PNO1		GO:0042274	PMID:29875412	IC	GO:0030688	P			protein	taxon:9606	20190123	PomBase
UniProtKB	Q9NS62	THSD1		GO:0005764	PMID:29069646	IDA		C			protein	taxon:9606	20190123	PomBase
UniProtKB	Q9NS62	THSD1		GO:0005769	PMID:29069646	IDA		C			protein	taxon:9606	20190123	PomBase
UniProtKB	Q9NS62	THSD1		GO:0005770	PMID:29069646	IDA		C			protein	taxon:9606	20190123	PomBase
UniProtKB	Q9NS62	THSD1		GO:0031012	PMID:29069646	IDA		C			protein	taxon:9606	20190123	PomBase
UniProtKB	Q9NS62	THSD1		GO:0048041	PMID:29069646	IDA		P			protein	taxon:9606	20190123	PomBase
UniProtKB	Q9NS62	THSD1		GO:0048041	PMID:29069646	IMP		P			protein	taxon:9606	20190123	PomBase
UniProtKB	Q9NS62	THSD1		GO:0055037	PMID:29069646	IDA		C			protein	taxon:9606	20190123	PomBase
UniProtKB	Q9NSI2	FAM207A		GO:0030688	PMID:21097556	IDA		C			protein	taxon:9606	20190123	PomBase
UniProtKB	Q9NSI2	FAM207A		GO:0042274	PMID:21097556	IDA		P			protein	taxon:9606	20190123	PomBase
UniProtKB	Q9NSK0	KLC4		GO:0002768	PMID:17900289	TAS		P			protein	taxon:9606	20190123	PomBase
UniProtKB	Q9NUD5	ZCCHC3		GO:0003725	PMID:30193849	IDA		F			protein	taxon:9606	20190123	PomBase
UniProtKB	Q9NUD5	ZCCHC3		GO:0005737	PMID:30193849	IDA		C			protein	taxon:9606	20190123	PomBase
UniProtKB	Q9NUD5	ZCCHC3		GO:1900246	PMID:30193849	IPI	UniprotKB:O95786	P			protein	taxon:9606	20190123	PomBase
UniProtKB	Q9NUD5	ZCCHC3		GO:1902523	PMID:30193849	IMP		P			protein	taxon:9606	20190123	PomBase
UniProtKB	Q9NUD5	ZCCHC3		GO:1902523	PMID:30193849	IMP		P			protein	taxon:9606	20190123	PomBase	has_regulation_target(UniprotKB:Q9BYX4)
UniProtKB	Q9NUL3	STAU2		GO:0030425	PMID:17587311	ISS	UniprotKB:Q68SB1	C			protein	taxon:9606	20190123	PomBase
UniProtKB	Q9NUL3	STAU2		GO:0098840	PMID:17587311	ISO	UniprotKB:Q68SB1	P			protein	taxon:9606	20190123	PomBase
UniProtKB	Q9NUQ6	SPATS2L		GO:0010494	PMID:19005571	IDA		C			protein	taxon:9606	20190123	PomBase
UniProtKB	Q9NUV9	GIMAP4		GO:0005802	PMID:25287446	IDA		C			protein	taxon:9606	20190123	PomBase
UniProtKB	Q9NUV9	GIMAP4		GO:0016192	PMID:25287446	IMP		P			protein	taxon:9606	20190123	PomBase
UniProtKB	Q9NVF7	FBXO28		GO:0005634	PMID:27754753	IDA		C			protein	taxon:9606	20190123	PomBase
UniProtKB	Q9NVF7	FBXO28		GO:0051306	PMID:27754753	IDA		P			protein	taxon:9606	20190123	PomBase
UniProtKB	Q9NVP4	DZANK1		GO:0016192	PMID:26485514	ISS	UniprotKB:Q1LXR6	P			protein	taxon:9606	20190123	PomBase
UniProtKB	Q9NWS0	PIH1D1		GO:0061077	PMID:29662061	IPI	UniprotKB:P08238	P			protein	taxon:9606	20190123	PomBase
UniProtKB	Q9NWS0	PIH1D1		GO:0097255	PMID:29662061	IPI	UniprotKB:Q9H6T3	C			protein	taxon:9606	20190123	PomBase
UniProtKB	Q9NX52	RHBDL2		GO:0006509	PMID:26939791	IMP		P			protein	taxon:9606	20190123	PomBase	has_input(UniprotKB:Q86T13)
UniProtKB	Q9NX52	RHBDL2		GO:0035426	PMID:26939791	IC	GO:0006509	P			protein	taxon:9606	20190123	PomBase
UniProtKB	Q9NXJ0	MS4A12		GO:0005886	PMID:18451174	IDA		C			protein	taxon:9606	20190123	PomBase
UniProtKB	Q9NXJ0	MS4A12		GO:0098703	PMID:18451174	IMP		P			protein	taxon:9606	20190123	PomBase
UniProtKB	Q9NXV2	KTCD5		GO:0005634	PMID:26188516	IDA		C			protein	taxon:9606	20190123	PomBase	exists_during(GO:0000087)
UniProtKB	Q9NXV2	KTCD5		GO:0005737	PMID:26188516	IDA		C			protein	taxon:9606	20190123	PomBase	exists_during(GO:0000084)
UniProtKB	Q9NXV2	KTCD5		GO:0031463	PMID:26188516	IPI	UniprotKB:Q13618	C			protein	taxon:9606	20190123	PomBase
UniProtKB	Q9NXZ2	DDX43		GO:0043140	PMID:28468824	IDA		F			protein	taxon:9606	20190123	PomBase
UniProtKB	Q9NY27	PPP4R2		GO:0008597	PMID:16085932	IPI	UniprotKB:P60510	F			protein	taxon:9606	20190123	PomBase
UniProtKB	Q9NY27	PPP4R2		GO:0009966	PMID:16085932	IC	GO:0008597	P			protein	taxon:9606	20190123	PomBase
UniProtKB	Q9NYJ1	COA4		GO:0033617	GO_REF:0000024	ISO	SGD:S000004208	P			protein	taxon:9606	20190123	PomBase
UniProtKB	Q9NZ63	C9ORF78		GO:0005681	PMID:21536652	IDA		C			protein	taxon:9606	20190123	PomBase
UniProtKB	Q9NZ63	C9ORF78		GO:0005681	PMID:23345524	IDA		C			protein	taxon:9606	20190123	PomBase
UniProtKB	Q9NZ63	C9ORF78		GO:0048024	PMID:25245948	ISS	UniprotKB:Q10148	P			protein	taxon:9606	20190123	PomBase
UniProtKB	Q9NZM4	BICRA		GO:0006325	PMID:29374058	IDA		P			protein	taxon:9606	20190123	PomBase
UniProtKB	Q9NZM4	BICRA		GO:0140288	PMID:29374058	IDA		C			protein	taxon:9606	20190123	PomBase
UniProtKB	Q9P270	SLAIN2		GO:0035371	PMID:23077057	ISS	UniprotKB:G3V6A2	C			protein	taxon:9606	20190123	PomBase
UniProtKB	Q9P270	SLAIN2		GO:0044295	PMID:23077057	ISS	UniprotKB:G3V6A2	C			protein	taxon:9606	20190123	PomBase
UniProtKB	Q9P270	SLAIN2		GO:0044297	PMID:23077057	ISS	UniprotKB:G3V6A2	C			protein	taxon:9606	20190123	PomBase
UniProtKB	Q9P270	SLAIN2		GO:0046785	PMID:23077057	ISS	UniprotKB:G3V6A2	P			protein	taxon:9606	20190123	PomBase
UniProtKB	Q9P289	STK26		GO:0035331	PMID:30072378	IMP		P			protein	taxon:9606	20190123	PomBase
UniProtKB	Q9P291	ARMCX1		GO:0031103	PMID:28009275	ISS	UniprotKB:Q9CX83	P			protein	taxon:9606	20190123	PomBase
UniProtKB	Q9P291	ARMCX1		GO:0034642	PMID:28009275	ISS	UniprotKB:Q9CX83	P			protein	taxon:9606	20190123	PomBase
UniProtKB	Q9P2M1	LRP2BP		GO:0005576	PMID:29363163	IDA		C			protein	taxon:9606	20190123	PomBase
UniProtKB	Q9UBM4	OPTC		GO:0030199	PMID:22669977	TAS		P			protein	taxon:9606	20190123	PomBase
UniProtKB	Q9UBU6	FAM8A1		GO:0000836	PMID:28827405	IDA		C			protein	taxon:9606	20190123	PomBase
UniProtKB	Q9UBU6	FAM8A1		GO:0036503	PMID:28827405	IPI	UniprotKB:Q86TM6	P			protein	taxon:9606	20190123	PomBase
UniProtKB	Q9UBU8	MORF4L1		GO:0005634	PMID:12397079	IDA		C			protein	taxon:9606	20190123	PomBase
UniProtKB	Q9UBU8	MORF4L1		GO:0006338	PMID:12397079	IMP		P			protein	taxon:9606	20190123	PomBase
UniProtKB	Q9UBV2	SEL1L		GO:0000836	PMID:28827405	IDA		C			protein	taxon:9606	20190123	PomBase
UniProtKB	Q9UBX2	DUX4		GO:0001077	PMID:25789155	IDA		F			protein	taxon:9606	20190123	PomBase	has_direct_input(UniprotKB:Q64ET8)
UniProtKB	Q9UGJ1	TUBGCP4		GO:0000930	PMID:20861304	IDA		C			protein	taxon:9606	20190123	PomBase
UniProtKB	Q9UGJ1	TUBGCP4		GO:0090222	PMID:20861304	IPI	UniprotKB:Q6NZ67	P			protein	taxon:9606	20190123	PomBase
UniProtKB	Q9UHD2	TBK1		GO:0004674	PMID:23649622	IDA		F			protein	taxon:9606	20190123	PomBase	has_direct_input(UniprotKB:Q14653)
UniProtKB	Q9UHD2	TBK1		GO:0004674	PMID:23649622	IDA		F			protein	taxon:9606	20190123	PomBase	has_direct_input(UniprotKB:Q9BRV8)
UniProtKB	Q9UHD2	TBK1		GO:0005737	PMID:27249321	IDA		C			protein	taxon:9606	20190123	PomBase
UniProtKB	Q9UHR6	ZNHIT2		GO:0000387	PMID:28561026	IMP		P			protein	taxon:9606	20190123	PomBase
UniProtKB	Q9UHW5	GPN3		GO:0005634	PMID:25241168	IDA		C			protein	taxon:9606	20190123	PomBase
UniProtKB	Q9UHW5	GPN3		GO:0005737	PMID:25241168	IDA		C			protein	taxon:9606	20190123	PomBase
UniProtKB	Q9UHW5	GPN3		GO:0051170	PMID:28940195	IMP		P			protein	taxon:9606	20190123	PomBase
UniProtKB	Q9UI14	RABAC1		GO:0005783	PMID:21798244	IDA		C			protein	taxon:9606	20190123	PomBase
UniProtKB	Q9UI14	RABAC1		GO:0005794	PMID:21798244	IDA		C			protein	taxon:9606	20190123	PomBase
UniProtKB	Q9UI14	RABAC1		GO:0016192	PMID:21798244	NAS		P			protein	taxon:9606	20190123	PomBase
UniProtKB	Q9UI14	RABAC1		GO:0048471	PMID:23068607	IDA		C			protein	taxon:9606	20190123	PomBase
UniProtKB	Q9UI30	TRMT112		GO:0030688	PMID:29875412	IDA		C			protein	taxon:9606	20190123	PomBase
UniProtKB	Q9UI30	TRMT112		GO:0042274	PMID:29875412	IC	GO:0030688	P			protein	taxon:9606	20190123	PomBase
UniProtKB	Q9UK28	TMEM59L		GO:0005769	PMID:27324899	IDA		C			protein	taxon:9606	20190123	PomBase
UniProtKB	Q9UK28	TMEM59L		GO:0005770	PMID:27324899	IDA		C			protein	taxon:9606	20190123	PomBase
UniProtKB	Q9UK28	TMEM59L		GO:0005794	PMID:27324899	IDA		C			protein	taxon:9606	20190123	PomBase
UniProtKB	Q9UK28	TMEM59L		GO:0055037	PMID:27324899	IDA		C			protein	taxon:9606	20190123	PomBase
UniProtKB	Q9UK28	TMEM59L		GO:0097193	PMID:27324899	IPI	UniprotKB:Q676U5	P			protein	taxon:9606	20190123	PomBase
UniProtKB	Q9UKJ5	CHIC2		GO:0019706	GO_REF:0000024	ISO	PomBase:SPAC3F10.07c	F			protein	taxon:9606	20190123	PomBase
UniProtKB	Q9UKJ5	CHIC2		GO:0061951	GO_REF:0000024	ISO	PomBase:SPAC3F10.07c	P			protein	taxon:9606	20190123	PomBase
UniProtKB	Q9ULV3	CIZ1		GO:0009048	PMID:28923964	ISS	UniprotKB:Q8VEH2	P			protein	taxon:9606	20190123	PomBase
UniProtKB	Q9ULW8	PADI3		GO:0018101	PMID:21377473	IDA		P			protein	taxon:9606	20190123	PomBase	has_direct_input(UniprotKB:P33764)
UniProtKB	Q9ULX3	NOB1		GO:0030688	PMID:29875412	IDA		C			protein	taxon:9606	20190123	PomBase
UniProtKB	Q9ULX3	NOB1		GO:0042274	PMID:29875412	IC	GO:0030688	P			protein	taxon:9606	20190123	PomBase
UniProtKB	Q9UMY1	NOL7		GO:0003730	PMID:23085760	IDA		F			protein	taxon:9606	20190123	PomBase	has_direct_input(UniprotKB:P07996)
UniProtKB	Q9UMY1	NOL7		GO:0005730	PMID:23085760	IDA		C			protein	taxon:9606	20190123	PomBase
UniProtKB	Q9UMY1	NOL7		GO:0070935	PMID:23085760	IMP		P			protein	taxon:9606	20190123	PomBase	has_input(UniprotKB:P07996)
UniProtKB	Q9UN36	NDRG2		GO:0048471	PMID:23068607	IDA		C			protein	taxon:9606	20190123	PomBase
UniProtKB	Q9UNQ2	DIMT1		GO:0005730	PMID:21097556	IDA		C			protein	taxon:9606	20190123	PomBase
UniProtKB	Q9UNQ2	DIMT1		GO:0030688	PMID:21097556	IDA		C			protein	taxon:9606	20190123	PomBase
UniProtKB	Q9Y210	TRPC6		GO:0005887	PMID:17850865	IDA		C			protein	taxon:9606	20190123	PomBase
UniProtKB	Q9Y225	RNF24		GO:0032588	PMID:17850865	IDA		C			protein	taxon:9606	20190123	PomBase
UniProtKB	Q9Y225	RNF24		GO:1990675	PMID:17850865	IDA		C			protein	taxon:9606	20190123	PomBase
UniProtKB	Q9Y230	RUVBL2		GO:0061077	PMID:29662061	IPI	UniprotKB:P08238	P			protein	taxon:9606	20190123	PomBase
UniProtKB	Q9Y230	RUVBL2		GO:0097255	PMID:29662061	IPI	UniprotKB:Q9H6T3	C			protein	taxon:9606	20190123	PomBase
UniProtKB	Q9Y265	RUVBL1		GO:0061077	PMID:29662061	IPI	UniprotKB:P08238	P			protein	taxon:9606	20190123	PomBase
UniProtKB	Q9Y265	RUVBL1		GO:0097255	PMID:29662061	IPI	UniprotKB:Q9H6T3	C			protein	taxon:9606	20190123	PomBase
UniProtKB	Q9Y295	DRG1		GO:0005634	PMID:29915238	IDA		C			protein	taxon:9606	20190123	PomBase
UniProtKB	Q9Y295	DRG1		GO:0005737	PMID:29915238	IDA		C			protein	taxon:9606	20190123	PomBase
UniProtKB	Q9Y296	TRAPPC4		GO:1990072	PMID:28536105	IPI	UniprotKB:A5PLN9	C			protein	taxon:9606	20190123	PomBase
UniProtKB	Q9Y2D5	AKAP2		GO:0010737	PMID:22095752	ISS	UniprotKB:O54931	P			protein	taxon:9606	20190123	PomBase
UniProtKB	Q9Y2D5	AKAP2		GO:0036438	PMID:22095752	ISS	UniprotKB:O54931	P			protein	taxon:9606	20190123	PomBase
UniProtKB	Q9Y2U9	KLHDC2		GO:0003714	PMID:11384994	IMP		F			protein	taxon:9606	20190123	PomBase
UniProtKB	Q9Y2U9	KLHDC2		GO:0005634	PMID:11384994	IDA		C			protein	taxon:9606	20190123	PomBase
UniProtKB	Q9Y2U9	KLHDC2		GO:0043951	PMID:11384994	IDA		P			protein	taxon:9606	20190123	PomBase
UniProtKB	Q9Y2U9	KLHDC2		GO:1903026	PMID:11384994	IDA		P			protein	taxon:9606	20190123	PomBase
UniProtKB	Q9Y371	SH3GLB1		GO:0000423	PMID:27112121	IMP		P			protein	taxon:9606	20190123	PomBase
UniProtKB	Q9Y371	SH3GLB1		GO:0005737	PMID:27112121	IDA		C			protein	taxon:9606	20190123	PomBase
UniProtKB	Q9Y371	SH3GLB1		GO:0005739	PMID:27112121	IDA		C			protein	taxon:9606	20190123	PomBase	exists_during(GO:0000423)
UniProtKB	Q9Y385	UBE2J1		GO:0000836	PMID:28827405	IDA		C			protein	taxon:9606	20190123	PomBase
UniProtKB	Q9Y3A3	MOB4		GO:0008270	PMID:30072378	IDA		F			protein	taxon:9606	20190123	PomBase
UniProtKB	Q9Y3A3	MOB4		GO:0035331	PMID:30072378	IMP		P			protein	taxon:9606	20190123	PomBase
UniProtKB	Q9Y3B9	RRP15		GO:0005730	PMID:28099941	IDA		C			protein	taxon:9606	20190123	PomBase
UniProtKB	Q9Y3B9	RRP15		GO:0005737	PMID:28099941	IDA		C			protein	taxon:9606	20190123	PomBase
UniProtKB	Q9Y3B9	RRP15		GO:0007000	PMID:28099941	IMP		P			protein	taxon:9606	20190123	PomBase
UniProtKB	Q9Y3B9	RRP15		GO:0030687	PMID:28099941	IDA		C			protein	taxon:9606	20190123	PomBase
UniProtKB	Q9Y3B9	RRP15		GO:0030688	PMID:28099941	IDA		C			protein	taxon:9606	20190123	PomBase
UniProtKB	Q9Y3B9	RRP15		GO:0042790	PMID:28099941	IMP		P			protein	taxon:9606	20190123	PomBase
UniProtKB	Q9Y3C4	TPRKB		GO:0000408	PMID:27903914	IPI	UniprotKB:Q9NPF4	C			protein	taxon:9606	20190123	PomBase
UniProtKB	Q9Y3C4	TPRKB		GO:0002949	PMID:27903914	IDA		P			protein	taxon:9606	20190123	PomBase
UniProtKB	Q9Y3R0	GRIP1		GO:1902683	PMID:26216979	ISS	UniprotKB:Q925T6	P			protein	taxon:9606	20190123	PomBase
UniProtKB	Q9Y4B4	RAD54L2		GO:0000122	PMID:19692572	IMP		P			protein	taxon:9606	20190123	PomBase
UniProtKB	Q9Y4B4	RAD54L2		GO:0008094	PMID:19692572	IDA		F			protein	taxon:9606	20190123	PomBase
UniProtKB	Q9Y4X0	AMMECR1		GO:0005634	PMID:29193635	IDA		C			protein	taxon:9606	20190123	PomBase
UniProtKB	Q9Y546	LRRC42		GO:0005634	PMID:24806090	IDA		C			protein	taxon:9606	20190123	PomBase
UniProtKB	Q9Y548	YIPF1		GO:0005797	PMID:28286305	IDA		C			protein	taxon:9606	20190123	PomBase
UniProtKB	Q9Y548	YIPF1		GO:0005802	PMID:28286305	IDA		C			protein	taxon:9606	20190123	PomBase
UniProtKB	Q9Y548	YIPF1		GO:0007030	PMID:28286305	IMP		P			protein	taxon:9606	20190123	PomBase
UniProtKB	Q9Y5B0	CTDP1		GO:0016591	PMID:15282305	IPI	UniprotKB:P52435	C			protein	taxon:9606	20190123	PomBase
UniProtKB	Q9Y605	MRFAP1		GO:0005634	PMID:12397079	IDA		C			protein	taxon:9606	20190123	PomBase
UniProtKB	Q9Y605	MRFAP1		GO:0005730	PMID:20108251	IDA		C			protein	taxon:9606	20190123	PomBase
UniProtKB	Q9Y605	MRFAP1		GO:0006338	PMID:12397079	IPI	UniprotKB:Q9UBU8	P			protein	taxon:9606	20190123	PomBase
UniProtKB	Q9Y6F6	MRVI1		GO:0005789	PMID:21666108	TAS		C			protein	taxon:9606	20190123	PomBase
UniProtKB	Q9Y6F6	MRVI1		GO:0038060	PMID:21666108	TAS		P			protein	taxon:9606	20190123	PomBase
UniProtKB	Q9Y6F6	MRVI1		GO:0060087	PMID:21666108	TAS		P			protein	taxon:9606	20190123	PomBase
UniProtKB	Q9Y6F6	MRVI1		GO:1903514	PMID:21666108	TAS		P			protein	taxon:9606	20190123	PomBase
UniProtKB	Q9Y6R7	FCGBP		GO:0030277	PMID:24942678	NAS		P			protein	taxon:9606	20190123	PomBase
UniProtKB	Q9Y6R7	FCGBP		GO:0070701	PMID:19432394	IDA		C			protein	taxon:9606	20190123	PomBase
UniProtKB	Q9ULX3	NOB1		GO:0030688	PMID:21097556	IDA		C			protein	taxon:9606	20190123	PomBase
