# Supplementary material for: Hidden in plain sight: what remains to be discovered in the eukaryotic proteome?
Source: Open Biol. 2019 Feb 20;9(2):180241. doi: 10.1098/rsob.180241 (PMC6395881; doi:10.1098/rsob.180241)
Supplement: Table S13 [file rsob180241supp14.tsv]

Systematic ID	Name	Product description
SPBC1861.02	abp2	unknown protein, may bind replication origins Abp2
SPAC19G12.16c	adg2	conserved fungal cell surface protein Adg2 (predicted)
SPBPB21E7.07	aes1	phenazine biosynthesis PhzF protein family
SPBC17A3.02	aim19	mitochondrial conserved fungal membrane protein Aim19
SPAC2C4.04c	aim29	DUF2340, human C2orf76 ortholog, implicated in mitochondrial organisation
SPBC32H8.03	bem46	esterase/lipase, human ABHD13 ortholog (predicted)
SPCC306.06c	big1	ER membrane protein, BIG1 family, implicated in protein glycosylation (predicted)
SPBC3D6.02	but2	But2 family protein But2, similar to cell surface molecules
SPAC23H4.09	cdb4	endonuclease Cdb4 (predicted)
SPAC24B11.10c	cfh1	SEL1/TPR repeat protein Cfh1 (predicted)
SPCC417.05c	cfh2	SEL1 repeat protein, chitin synthase regulatory factor-like Cfh2
SPCC338.04	cid2	mitochondrial eukaryotic conserved protein Cid2
SPAC4F10.22	cmc4	mitochondrial intermembrane space protein, mature-T-Cell Proliferation I type ortholog, unknown biological role Cmc4
SPAC3A11.02	cps3	zf-CCCH type zinc finger protein, unknown biological role Cps3, potential makorin ortholog
SPCC1235.03	cue2	nucleolar Smr domain protein, implicated in DNA repair
SPAC22G7.11c	cum1	Con-6 family conserved fungal protein
SPBC14C8.09c	dbl3	IMPACT domain protein, possible chaperone (predicted)
SPBC16C6.04	dbl6	double strand break localizing protein Dbl6
SPAC167.05	dbs2	Usp (universal stress protein) family protein
SPAPB1A10.16	dpc13	mitochondrial conserved protein Dpc13 (predicted)
SPAC3A11.10c	dpe1	dipeptidyl peptidase, unknown specificity, implicated in glutathione metabolism (predicted)
SPCC965.12	dpe2	dipeptidyl peptidase, unknown specificity, implicated in glutathione metabolism (predicted)
SPBP35G2.16c	ecl2	extender of chronological lifespan protein Ecl2
SPBC8E4.12c	ecl3	extender of the chronological lifespan protein Ecl3
SPCC1259.02c	erm1	ER metallopeptidase Erm1 (predicted)
SPBC2D10.03c	ess1	DUF866 family protein, human C1orf123 ortholog
SPAC12G12.09	eti1	WD repeat protein associated with stress granule
SPAC22A12.06c	fsh2	serine hydrolase-like, human TSTD2 and OVCA2 ortholog, unknown biological role, implicated in co-factor metabolism
SPAC977.01	ftm1	sub-telomeric 5Tm protein family Ftm1
SPAC977.02	ftm2	sub-telomeric 5Tm protein family Ftm2
SPAC750.04c	ftm3	sub-telomeric 5Tm protein family Ftm3
SPAC750.05c	ftm4	sub-telomeric 5Tm protein family Ftm4
SPBC1348.02	ftm5	sub-telomeric 5Tm protein family Ftm5
SPBC1348.03	ftm6	sub-telomeric 5Tm protein family Ftm6
SPBPB2B2.17c	ftm7	sub-telomeric 5Tm protein family Ftm7
SPAC17A5.16	ftp105	Golgi localized protein, human HID1 ortholog 3, implicated in vesicle-mediated transport
SPCC4G3.17	hdd1	HD domain protein phosphoric ester hydrolase family (predicted)
SPAC26F1.12c	hgh1	Armadillo-type fold protein, human HGH1 ortholog, implicated in ribosome biogenesis
SPAC13F5.07c	hpz2	zf PARP type zinc finger protein Hpz2
SPAC869.06c	hry1	HHE domain cation binding protein (predicted)
SPBC947.09	hsp3103	ThiJ domain protein, implicated in cellular detoxification
SPAC11D3.13	hsp3104	ThiJ domain protein, implicated in cellular detoxification
SPAC1F7.06	hsp3105	ThiJ domain protein, implicated in cellular detoxification
SPAC17A5.10	hua1	conserved fungal protein, possibly DNA J domain Hua1
SPBC365.12c	ish1	nuclear envelope LEA domain protein Ish1
SPBC2A9.11c	iss9	SAC3/GANP/THP3 family protein, human LENG8 ortholog
SPBC19F8.04c	lcl3	mitochondrial nuclease Lcl3, implicated in DNA repair (predicted)
SPAC13G7.04c	mac1	plasma membrane anchored protein Mac1
SPCC4B3.03c	mam301	multi-pass membrane and CBS domain protein, implicated in magnesium homeostasis and endomembrane organization (predicted)
SPAC15A10.10	mde6	Muskelin homolog, kelch repeat, expressed during meiotic cell cycle (predicted)
SPCC320.07c	mde7	RNA-binding protein Mde7
SPCC613.11c	meu23	mug2/mug135/meu2 family
SPAC6B12.16	meu26	DUF4451 family conserved fungal protein
SPAC3A12.03c	meu34	ubiquitin-protein ligase E3 Meu34, human RNF13 family homolog, unknown biological role (predicted)
SPBC428.07	meu6	pleckstrin homology domain protein, implicted in meiotic chromosome segregation protein Meu6
SPAC12G12.11c	miy1	Lys48-specific deubiquitinase Mindy family, Miy1
SPAC2E1P5.02c	mug109	Rab GTPase binding protein upregulated in meiosis II (predicted)
SPAC3F10.05c	mug113	GIY-YIGT nuclease superfamily protein
SPCC645.11c	mug117	conserved fungal protein Mug117
SPCC1682.15	mug122	PX/PXA domain protein
SPCC330.04c	mug135	mug2/mug135/meu2 family, with repeat expansion
SPAC3H1.03	mug151	mouse transcriptional regulator HCNGP-like, conflicting information (predicted)
SPBC25H2.14	mug16	UNC-50 family protein, implicated in vesicle-mediated transport
SPCC584.14	mug160	Armadillo repeat protein, human ATXN10 ortholog
SPCC1620.03	mug163	mitochondrial protein, human C6orf136 ortholog
SPBC3H7.14	mug176	BRCT domain protein
SPBC106.08c	mug2	mug2/mug135/meu2 family
SPCC74.09	mug24	RNA-binding protein, rrm type
SPAC343.07	mug28	RNA-binding protein Mug28
SPBP8B7.27	mug30	HECT-type ubiquitin-protein ligase E3, found in association with TRAMP complex (predicted)
SPBC31F10.05	mug37	conserved fungal protein
SPAC1834.09	mug51	variant protein kinase 19 family protein
SPBC146.10	mug57	cell surface fascilin domain protein, implicated in adhesion Mug57
SPAC630.09c	mug58	GLYK family kinase of unknown specificity, implicated in nucleotide metabolism (predicted)
SPAC22F3.04	mug62	AMP binding enzyme, human DIP2 family (predicted)
SPAC8C9.16c	mug63	TLDc domain protein 1, implicated in response to oxidative stress
SPAC24C9.05c	mug70	CBS and PB1 domain protein, conserved in fungi and plants, implicated in signalling Mug70
SPCC1902.02	mug72	oxidoreductase (predicted)
SPCC31H12.02c	mug73	multispanning 7TM plasma membrane rhodopsin family protein, implicated in signalling
SPAC32A11.01	mug8	DUF1708 family conserved fungal protein, cell division site
SPCC70.09c	mug9	DUF2406 family conserved fungal protein
SPBC32H8.06	mug93	TPR repeat protein, meiotically spliced
SPAC1610.04	mug99	mitochondrial conserved fungal membrane protein Mug99
SPAC4D7.14	new13	conserved fungal protein of unknown function
SPBC839.19	new20	UPF0428 family, human CXorf56 and C15orf40 ortholog
SPCP20C8.04	new22	mug2/mug135/meu2 family
SPAC3H5.13	new4	DUF4598 family, human C12orf45 ortholog, domain architectures indicate a possible role in translation
SPAC17H9.04c	nrp1	nucleolar RNA-binding protein, human TEX13A and TEX13B ortholog, implicated in mRNA processing
SPAC29E6.10c	nst1	conserved fungal NST1 family protein
SPBC215.10	odr1	HAD superfamily hydrolase, unknown role
SPBC3B9.04	oms1	mitochondrial methyltransferase Oms1 (predicted)
SPAC19A8.06	pbr1	ER oxidoreductase Pbr1, implicated in lipid metabolism (predicted)
SPBC713.11c	pmp3	plasma membrane proteolipid Pmp3 (predicted)
SPAC110.01	ppk1	serine/threonine protein kinase Ppk1 (predicted)
SPCC162.10	ppk33	serine/threonine protein kinase Ppk33 (predicted)
SPAC22G7.08	ppk8	serine/threonine protein kinase Ppk8 (predicted)
SPAC23H4.02	ppk9	serine/threonine protein kinase Ppk9 (predicted)
SPBC1711.12	ppp16	serine-type peptidase activity
SPAC19A8.16	prl65	DUF2945 family protein
SPBP35G2.14	puf2	pumilio family RNA-binding protein Puf2
SPBP4H10.10	rbd3	mitochondrial rhomboid family protease
SPAC19B12.06c	rbd4	rhomboid family protease, unknown biological role, associated with COP1 coated vesicle (predicted)
SPAC4H3.07c	rdl2	mitochondrial outer membrane, thiosulfate sulfurtransferase/rhodanese-like domain Rdl2, human TSTD1 ortholog (predicted)
SPAC343.12	rds1	ferritin related conserved fungal protein
SPAC31G5.06	rrg8	mitochondrial conserved fungal protein Rrg8 (predicted)
SPBC21.02	rtc5	TLDc domain protein 2
SPAC688.13	scn3	TatD DNase family Scn1
SPAC3C7.09	set8	lysine methyltransferase Set8, unknown specificity (predicted)
SPCC584.11c	svf1	Svf1 family protein, lipocalin superfamily Svf1
SPBC36B7.02	svf2	Svf1 family protein, lipocalin superfamily Svf2
SPAC4G9.14	sym1	mitochondrial Mpv17/PMP22 family protein 2 (predicted)
SPBC14C8.19	tam10	nucleolar RNA binding protein, human KNOP1 ortholog, implicated in mRNA processing
SPAC1F7.14c	tam6	mitochondrial DUF4536, human DMAC1 ortholog, possibly has a general role in mitochondrial complex assembly
SPAC12B10.14c	tea5	pseudokinase Tea5
SPBC365.07c	tmf1	Golgi coiled-coil protein Tmf1 (predicted)
SPCC895.09c	ucp12	ATP-dependent RNA helicase Ucp12, unknown location and role, implicated in mRNA processing (predicted)
SPAC1002.18	urg3	DUF1688 family fungal conserved protein, implicated in uracil or riboflavin metabolism
SPBC649.04	uvi15	tail anchored plasma membrane protein Uvi15
SPBC1685.14c	vid27	WD repeat protein, Vid27 family, conserved in fungi and plants
SPAC10F6.06	vip1	RNA-binding protein Vip1
SPBC16H5.13	wdr7	WD repeat protein, human WDR7 ortholog
SPBC18A7.01	xpa1	X-Pro dipeptidase (predicted)
SPAC1F7.12	yak3	aldose reductase ARK13 family YakC, implicated in cellular detoxification from family members
SPAC1039.03		esterase/lipase, implicated in cellular detoxification (predicted)
SPAC1039.07c		aminotransferase class-III, possible transaminase, unknown specificity, implicated in amino acid or cofactor metabolism
SPAC105.02c		ankyrin repeat protein, protein phosphatase regulatory subunit, human PPP1R16A ortholog
SPAC1071.09c		nucleolar DNAJ domain protein, DNAJC9 family, implicated in mRNA splicing (predicted)
SPAC1071.11		NADH-dependent flavin oxidoreductase (predicted), possibly riboflavin reductase
SPAC10F6.14c		mitochondrial ABC1 kinase family protein, human ADCK5 ortholog, unknown role (predicted)
SPAC11D3.01c		Con-6 family conserved fungal protein
SPAC11D3.02c		ELLA family acetyltransferase, implicated in cellular detoxification (predicted)
SPAC11D3.03c		aminomethyltransferase-like and DUF1989 family protein, implicated in urea metabolism
SPAC11D3.04c		polyketide cyclase SnoaL-like domain protein
SPAC11D3.10		nifs homolog, possible cysteine desulfurase
SPAC11E3.10		Golgi multispanning membrane VanZ-like family protein
SPAC11E3.12		mitochondrial thioredoxin family protein, implicated in sulfur cluster assembly
SPAC12G12.07c		conserved fungal protein
SPAC13C5.04		class I glutamine amidotransferase family protein, conserved in fungi, bacteria, plants
SPAC13G7.09c		conserved fungal protein
SPAC14C4.01c		DUF1770 family protein
SPAC14C4.04		ThiJ domain protein (predicted)
SPAC14C4.10c		Nudix family hydrolase
SPAC15E1.02c		DUF1761 family protein
SPAC1687.07		ER membrane DUF2015 family conserved fungal protein
SPAC1687.14c		EF hand family protein, centrin-like
SPAC16C9.01c		ribokinase-like, unknown specificity (predicted)
SPAC1705.02		SERF family protein, DUF, human 4F5S homolog, implicated in mRNA splicing
SPAC1782.02c		conserved fungal protein
SPAC1782.12c		ER transmembrane protein, DUF423 family protein, human TMEM256 ortholog, implicated in lipid metabolism or membrane organization
SPAC17A2.02c		ER protein, DUF887 family protein, implicated in lipid metabolism
SPAC17A5.05c		methyltransferase (predicted)
SPAC17H9.06c		DUF4196 and DUF4211, human CCDC82 ortholog
SPAC186.02c		hydroxyacid dehydrogenase, implicated in cellular detoxification (predicted)
SPAC186.06		phenazine biosynthesis PhzF protein family
SPAC186.07c		hydroxyacid dehydrogenase, implicated in cellular detoxification (predicted)
SPAC18B11.03c		N-acetyltransferase (predicted)
SPAC18B11.08c		UPF0139 family conserved fungal ER membrane protein
SPAC18G6.01c		chalcone related protein family
SPAC18G6.12c		ThiJ domain protein (predicted)
SPAC1952.04c		conserved fungal plasma membrane protein
SPAC1952.10c		conserved fungal multispanning membrane protein
SPAC19B12.01		TPR repeat protein, human TTC27 ortholog
SPAC19B12.07c		zinc finger C2H2-type, human ZNF277 ortholog, implicated in transcriptional regulation
SPAC19G12.09		NADH/NADPH-dependent indole-3-acetaldehyde reductase, implicated in cellular detoxification
SPAC1B3.06c		UbiE family methyltransferase (predicted)
SPAC1F7.10		hydantoin racemase family (predicted)
SPAC1F8.04c		hydrolase, implicated in cellular detoxification (predicted)
SPAC20G4.05c		mitochondrial protein, UPF0061 family, human SELENOO ortholog
SPAC222.17		conserved fungal protein
SPAC227.17c		DUF3128 family, human c22orf39 ortholog
SPAC22A12.14c		BSD domain protein, unknown biological role
SPAC22A12.17c		short chain dehydrogenase (predicted)
SPAC22E12.18		human CCNDBP1 ortholog
SPAC22H10.02		DUF4452 family conserved fungal protein
SPAC22H10.08		DUF2009 family protein, conserved in yeast and apicomplexa
SPAC23A1.14c		pyridoxal phosphate-dependent transferase, unknown specificity, implicated in sulfur compound metabolism
SPAC23C11.06c		vacuolar membrane hydrolase, implicted in protein catabolism
SPAC23C4.05c		LEA domain protein
SPAC23C4.09c		DNA-binding TFAR19-related protein, human Programmed cell death protein 5 ortholog (predicted)
SPAC23D3.17		protease inhibitor 178 family
SPAC23G3.05c		conserved endomembrane protein, regulator of G-protein signaling (RGS) domain, implicated in signal transduction (predicted)
SPAC23H3.04		conserved fungal multispanning membrane protein
SPAC23H4.21		DUF4050 family protein, conserved in fungi and plants
SPAC24B11.07c		oxidoreductase (predicted)
SPAC25A8.03c		mitochondrial arginine methyltransferase, human NDUFAF7 ortholog (predicted)
SPAC25B8.08		Golgi Ras-interacting protein with DIL domain, human RADIL and RASIP1 ortholog (predicted), implicated in vesicle-mediated transport
SPAC25B8.12c		HAD superfamily hydrolase, unknown role
SPAC25B8.18		mitochondrial thioredoxin-related protein (predicted)
SPAC26A3.14c		DUF1748 family protein
SPAC27D7.09c		But2 family protein, similar to cell surface molecules
SPAC27D7.11c		But2 family protein, similar to cell surface molecules
SPAC27E2.03c		Obg-like ATPase, human OLA1 ortholog (predicted)
SPAC27F1.05c		aminotransferase class-III, unknown specificty
SPAC2C4.08		conserved fungal protein
SPAC2E1P3.01		dehydrogenase (predicted)
SPAC2E1P3.05c		fungal cellulose binding domain protein
SPAC2F3.18c		small endoribonuclease with 2 transmembrane domains (predicted)
SPAC30C2.08		UPF0662 family conserved fungal protein
SPAC31G5.21		DUF1754 family, human FAM32A homolog, implicated in mRNA splicing
SPAC323.04		mitochondrial ATPase (predicted)
SPAC32A11.02c		DUF4449 family conserved fungal protein
SPAC3A11.11c		oxidoreductase, implicated in vitamin metabolism, or cellular detoxification (predicted)
SPAC3A12.02		mitochondrial inorganic diphosphatase (predicted)
SPAC3G6.05		mitochondrial Mpv17/PMP22 family protein 1 (predicted)
SPAC3H5.08c		WD repeat protein, human WDR44 family
SPAC3H5.09c		mitochondrial protein, human KIAA0100 ortholog (predicted)
SPAC3H8.04		DUF4210 domain protein, human FAM214A ortholog, implicated in chromosome segregation (predicted)
SPAC4A8.02c		conserved protein, UPF0047 family
SPAC4A8.06c		esterase/lipase, implicated in fatty acid biosynthetic process (predicted)
SPAC4C5.03		multispanning membrane protein, CTNS/PQ domain protein
SPAC4F10.17		conserved fungal protein
SPAC4H3.04c		MEMO1 family, human MEMO1 ortholog, ancient conserved protein, in some organisms this domain is present with ammecr1 which interacts with mediator complex and is implicated in transcription, implicated in signalling and localization to the plasma membrane
SPAC4H3.06		human REX1BD ortholog, implicated in DNA repair
SPAC513.02		phosphoglycerate mutase/6-phosphofructo-2-kinase family
SPAC521.03		short chain dehydrogenase, human DHRS7 family(predicted)
SPAC56E4.07		N-acetyltransferase (predicted)
SPAC56F8.02		AMP binding enzyme, human DIP2 family (predicted)
SPAC56F8.07		ER membrane integral protein, implicated in sterol metabolism (predicted)
SPAC56F8.12		DUF2434 family conserved fungal multispanning membrane protein
SPAC57A10.07		conserved membrane protein with Rossmann-like alpha/beta/alpha sandwich fold, conserved in fungi and protozoa
SPAC57A7.09		ubiquitin-protein ligase E3, human RNF13 family homolog, unknown biological role
SPAC5H10.03		phosphoglycerate mutase/6-phosphofructo-2-kinase family
SPAC5H10.05c		FAD binding oxidoreductase, implicated in cellular detoxification (predicted)
SPAC607.02c		conserved fungal protein
SPAC607.06c		metallopeptidase (predicted)
SPAC630.06c		DUF2011 family conserved fungal protein
SPAC637.03		DUF1774 family multi-spanning conserved fungal membrane protein
SPAC652.01		BC10 family small membrane protein, unknown biological role, human BLCAP ortholog
SPAC683.02c		zf-CCHC type zinc finger protein, human ZCCHC9 ortholog, implicated in mRNA splicing (predicted)
SPAC688.03c		human AMMECR1 homolog
SPAC688.16		human TMEM254 ortholog
SPAC694.02		DEAD/DEAH box helicase, human DDL60 and DDL60L ortholog, implicated in mRNA degradation
SPAC694.04c		nuclear/mitochondrial metal-dependent protein hydrolase, human C12orf10 ortholog
SPAC6B12.14c		conserved fungal protein
SPAC6F6.13c		Golgi localized Alpha/Beta hydrolase fold, DUF726 family protein
SPAC6F6.19		RNA-binding protein, G-patch type, human GPATCH11 ortholog
SPAC6G10.10c		human mmtag2 ortholog, implicated in splicing
SPAC6G9.01c		DUF1764 family conserved eukaryotic protein, fungi, plants, apicomplexa
SPAC750.01		NADP-dependent aldo/keto reductase, unknown biological role, implicated in cellular detoxification
SPAC750.03c		methyltransferase (predicted)
SPAC7D4.05		HAD superfamily hydrolase, unknown role
SPAC806.05		mitochondrial ANC9 family protein
SPAC823.09c		threonine aspartase, unknown biological role (predicted)
SPAC824.03c		mitochondrial endonuclease family, related to holliday junction resolvases, implicated in DNA or tRNA metabolism (predicted)
SPAC869.01		hydrolase activity, implicated in cellular detoxification (predicted)
SPAC869.04		formamidase-like protein, implicated in cellular detoxification (predicted)
SPAC869.09		Con-6 family conserved fungal protein
SPAC8C9.19		DUF5310 family conserved fungal membrane protein
SPAC8E11.05c		DUF5102 family conserved fungal protein, associated with clathrin coated vesicles (predicted)
SPAC8F11.08c		ER membrane associated esterase/lipase (predicted)
SPAC926.02		TPR repeat protein
SPAC926.06c		leucine-rich repeat protein, unknown role
SPAC959.06c		alpha/beta hydrolase fold
SPAC977.03		methyltransferase (predicted)
SPAC977.05c		Velum formation protein 1-like conserved fungal family
SPAC977.15		dienelactone hydrolase family, implicated in cellular detoxification
SPAC977.18		conserved fungal plasma membrane protein
SPACUNK4.09		methyltransferase with rhodanese domain, unknown specificity (predicted)
SPACUNK4.13c		mitochondrial NTPase Obg family, human OLA1 ortholog, implicated in mitochondrial translation, ribosome assembly, or tRNA metabolism (predicted)
SPACUNK4.17		NAD binding dehydrogenase family protein, human DHDH ortholog, unknown biological role, implicated in carbohydrate metabolic process
SPAP11E10.01		ornithine cyclodeaminase-like protein (predicted)
SPAP14E8.05c		mitochondrial TMEM14 family protein, implicated in heme biosynthesis
SPAP27G11.12		human HID1 ortholog 1, possible Golgi protein (by similarity)
SPAP8A3.13c		Vid24 family protein (predicted)
SPAPB1A10.08		conserved fungal protein
SPAPB1A11.02		esterase/lipase (predicted)
SPAPB1E7.01c		DUF3245 nucleolar protein, conserved in fungi and plant family
SPAPB24D3.06c		Alpha/Beta hydrolase fold, DUF1749 family protein
SPAPB24D3.08c		NADP-dependent oxidoreductase, implicated in cellular detoxification (predicted)
SPAPB2B4.07		ubiquitin family protein, human UBTD1 homolog
SPAPB8E5.10		conserved fungal protein, with meiosis specific splicing
SPBC106.03		mitochondrial Rossman fold DUF1776 family protein
SPBC119.03		O-methyltransferase, human COMT catechol homolog 1
SPBC119.16c		DUF2347 family protein, human LCHN ortholog, AVL9 clan (superfamily) are implicated in vesicle formation/trafficking
SPBC1198.03c		DUF4646 family conserved fungal protein
SPBC11B10.08		WW domain containing conserved fungal protein
SPBC1271.07c		N-acetyltransferase (predicted)
SPBC12C2.04		NAD binding dehydrogenase family protein
SPBC1348.04		methyltransferase (predicted)
SPBC1348.06c		Velum formation protein 1-like conserved fungal family
SPBC1348.09		short chain dehydrogenase, implicated in cellular detoxification (predicted)
SPBC14F5.01		DUF4504 family protein, human C1orf74 ortholog
SPBC14F5.10c		ubiquitin-protein ligase E3, unknown biological role, implicated in protein catabolic process (predicted)
SPBC1539.02		nuclear protein, human IK ortholog, implicated in meiotic chromosome segregation in fission yeast, splicing or spindle checkpoint in human
SPBC15C4.06c		ubiquitin-protein ligase E3 Meu34, human RNF13 family homolog, unknown biological role (predicted)
SPBC15D4.05		conserved CobW/HypB/UreG nucleotide binding domain protein (predicted)
SPBC1604.03c		conserved fungal protein, implicated in vesicle trafficking or lipid metabolism
SPBC1604.16c		RNA-binding protein, G-patch type, human GPANK1 ortholog
SPBC16A3.02c		mitochondrial CH-OH group oxidoreductase, human RTN4IP1 ortholog, implicated in mitochondrial organization or tethering
SPBC16C6.01c		lysine methyltransferase, human SETD6 ortholog (predicted)
SPBC16D10.01c		TPR repeat protein, conserved fungal protein
SPBC16H5.12c		DUF2433 metallo phosphatase superfamily conserved fungal protein
SPBC16H5.14c		short chain dehydrogenase DHRS3 family, implicated in lipid (isoprenoid) metabolism
SPBC16H5.15		DUF3807 family conserved fungal protein, domain associated with Mpn1 in some fungi
SPBC1709.03		DUF3844 family transmembrane protein, conserved in fungi
SPBC1709.16c		aromatic ring-opening dioxygenase (predicted)
SPBC1773.03c		aminotransferase class-III, possible transaminase, unknown specificity
SPBC1778.07		methyltransferase, human CARNMT1 ortholog
SPBC17G9.12c		HAD superfamily hydrolase, unknown role (predicted)
SPBC17G9.13c		mitochondrial conserved fungal protein
SPBC18E5.01		unknown with similarity to bacterial carboxy-cis,cis-muconate cyclase
SPBC18E5.08		N-acetyltransferase (predicted)
SPBC18E5.10		mitochondrial iron-sulfur cluster protein (predicted)
SPBC18H10.05		WD repeat protein, human WDR44 family
SPBC18H10.09		zf-CHY type zinc finger protein
SPBC19C7.04c		DUF2406 family conserved fungal protein
SPBC1E8.03c		ER membrane protein, conserved in fungi plants and protozoa (predicted)
SPBC1E8.05		conserved fungal cell surface protein, Kre9/Knh1 family
SPBC20F10.02c		DUF1741 family protein, human C10orf76 ortholog
SPBC20F10.03		Armadillo-type fold protein, human IFRD1 ortholog, implicated in transcription or signaling
SPBC21.03c		EVE domain (PUA-related) protein, implicated in tRNA metabolism (possible RNA binding domain associated with tRNA methyltransferases)
SPBC215.06c		nucleolar RNA-binding protein, human LYAR homolog, implicated in transcriptional regulation
SPBC215.11c		aldo/keto reductase, unknown biological role
SPBC216.03		NADP binding superfamily conserved fungal protein
SPBC21B10.02		conserved fungal protein
SPBC21B10.08c		antibiotic biosynthesis monooxygenase-like domain (predicted)
SPBC21C3.03		mitochondrial membrane ABC1 kinase family protein, unknown role, human ADCK2 ortholog
SPBC21C3.14c		chromatin binding protein ortholog
SPBC21C3.15c		aldehyde dehydrogenase, implicated in cellular detoxification (predicted)
SPBC21C3.17c		ER membrane DUF4448 family conserved fungal protein
SPBC21D10.08c		conserved fungal protein
SPBC23G7.10c		NADH-dependent flavin oxidoreductase, implicated in cellular detoxification from family members (predicted)
SPBC24C6.09c		phosphoketolase family protein (predicted)
SPBC25B2.03		zf-C3HC4 type zinc finger
SPBC25B2.10		Usp (universal stress protein) family protein
SPBC28E12.02		RNA-binding protein
SPBC2A9.03		WD40/YVTN repeat-like protein
SPBC30D10.14		dienelactone hydrolase family (predicted)
SPBC31F10.10c		Armadillo-type fold protein, zf-MYND type zinc finger protein
SPBC32H8.05		UPF0642 conserved fungal protein
SPBC337.02c		mug2/mug135/meu2 family
SPBC337.11		mitochondrial inner membrane CH-OH group oxidoreductase family, reticulon interacting protein, implicated in mitochondrial organization or tethering
SPBC365.16		mitochondrial membrane protein, conserved in yeast and apicomplexa
SPBC3B8.06		DUF2427 family conserved fungal protein
SPBC3B8.08		Sjogren's syndrome/scleroderma autoantigen 1 family, implicated in mitotic cell cycle process (predicted)
SPBC3E7.07c		DUF757 family protein, human PBDC1 ortholog
SPBC3H7.08c		mitochondrial conserved fungal membrane protein
SPBC409.17c		DUF1769 family protein
SPBC428.15		Obg-like ATPase, human OLA1 ortholog (predicted)
SPBC4B4.11		mitochondrial conserved fungal protein, implicated in mitochondrial translation
SPBC530.07c		TENA/THI family protein, domain found in context with a broad range of enzymes
SPBC557.02c		DUF2458 conserved fungal protein
SPBC557.05		arrestin, implicated in vesicle-mediated transport
SPBC577.03c		N-acetyltransferase (predicted)
SPBC577.11		DUF3074 family protein, implicated in vesicle trafficking or lipid metabolism
SPBC660.05		WW domain containing conserved fungal protein
SPBC660.06		WW domain containing conserved fungal protein
SPBC6B1.03c		Pal1 family protein, implicated in cell wall organization
SPBC800.14c		mitochondrial DUF1772 family protein, multimembrane spanning anthrone oxygenase-like
SPBC8E4.05c		fumarate lyase superfamily, unknown specificity, bacterial 3-carboxy-cis,cis-muconate cycloisomerase related
SPBC9B6.03		zf-FYVE type zinc finger protein, localizations and processes on human protein appear to be conflicting
SPBP19A11.07c		human HID1 ortholog 2, possible Golgi protein (by similarity)
SPBP22H7.04		mitochondrial membrane protein, human TMEM186 ortholog
SPBP23A10.17		conserved fungal protein
SPBP8B7.31		HAD superfamily hydrolase, unknown role
SPBPB21E7.02c		phosphoglycerate mutase/6-phosphofructo-2-kinase family
SPBPB21E7.04c		O-methyltransferase, human COMT catechol homolog 2
SPBPB2B2.05		class I glutamine amidotransferase family protein
SPBPB2B2.08		conserved fungal protein
SPBPB2B2.15		Velum formation protein 1-like conserved fungal family
SPBPB2B2.18		conserved fungal plasma membrane protein
SPBPB7E8.02		PSP1 family protein
SPBPJ4664.05		endomembrane system protein, FAR-17a/AIG1-like family protein, human AIG1 and ADTRP ortholog
SPCC1259.08		DUF2457 family conserved fungal protein
SPCC126.01c		WD repeat protein
SPCC126.11c		RNA-binding protein, rrm type
SPCC126.12		GTP cyclohydrolase (predicted)
SPCC1322.09		Golgi protein, associated with COP vesicles (predicted), DUF5427
SPCC1322.10		conserved fungal cell surface protein, Kre9/Knh1 family
SPCC1450.12		mitochondrial DUF3818 and PXA domain conserved fungal protein
SPCC1494.01		iron/ascorbate oxidoreductase family
SPCC1494.08c		cortical variant C2 domain protein, human FAM102A and FAM102B ortholog, implicated in signalling or endocytosis
SPCC162.02c		AMP-binding dehydrogenase (predicted)
SPCC162.03		short chain dehydrogenase (predicted)
SPCC1620.13		phosphoglycerate mutase/6-phosphofructo-2-kinase family (predicted)
SPCC16A11.03c		DUF2009 family protein, conserved in yeast and apicomplexa
SPCC16C4.02c		Armadillo-type fold protein, DUF1941 family protein, human neurochondrin ortholog, implicated in signal transduction
SPCC1739.01		zf-CCCH type zinc finger protein
SPCC1739.08c		short chain dehydrogenase (predicted)
SPCC24B10.18		DUF2462 family protein, human Leydig cell tumor 10 kDa protein homolog
SPCC297.06c		conserved fungal protein
SPCC2H8.04		mitochondrial ACN9 family protein, implicated in protein assembly or maturation
SPCC320.06		conserved fungal protein
SPCC417.12		carboxylesterase, type B family protein
SPCC417.16		mitochondrial protein (predicted)
SPCC4B3.06c		NADPH-dependent FMN reductase (predicted)
SPCC4G3.03		WD40/YVTN repeat-like protein
SPCC4G3.12c		ubiquitin-protein ligase E3 (predicted)
SPCC550.08		N-acetyltransferase (predicted)
SPCC553.10		conserved fungal cell surface protein, Kre9/Knh1 family (predicted)
SPCC569.01c		mug2/mug135/meu2 family
SPCC569.03		mug2/mug135/meu2 family
SPCC576.02		hydantoin racemase family, implicated in amino acid, or derivative metabolism
SPCC594.01		DUF1769 family protein
SPCC594.02c		DUF2456 family conserved fungal protein
SPCC5E4.10c		human leukocyte receptor 1 ortholog
SPCC613.03		endoplasmic reticulum EF hand protein (predicted)
SPCC622.11		Golgi localized LMBR1-like multi-pass membrane protein, human LMBRD2 ortholog
SPCC63.06		WD repeat protein, human WDR89 family
SPCC63.13		DNAJ domain protein
SPCC663.15c		DUF3818 and PXA domain conserved fungal protein
SPCC70.08c		methyltransferase (predicted)
SPCC736.13		short chain dehydrogenase (predicted)
SPCC757.02c		dehydrogenase (predicted)
SPCC777.03c		nifs homolog, possible cysteine desulfurase
SPCC777.06c		hydrolase, conserved in fungi, bacteria, plants, protazoa (predicted)
SPCP1E11.10		ankyrin repeat protein, unknown biological role
SPCP20C8.01c		mug2/mug135/meu2 family
SPCP31B10.02		mitochondrial oxidoreductase-like protein, human OXLD1 ortholog
SPCP31B10.04		DUF4448 family conserved fungal membrane protein, similar to cell surface proteins
